# Supplementary material for: Allosteric modulation of the solute carrier transporter SLC39A8 potentiates manganese and cadmium uptake
Source: J Clin Invest. 2025 Nov 3;135(21):e191096. doi: 10.1172/JCI191096 (PMC12578388; doi:10.1172/JCI191096)
Supplement: Supporting data values [file jci-135-191096-s281.xlsx]

## Sheet: Fig. 1A
Variant	Mock	WT	V33M	G38R	C113S	G204C	S335T	A391T
MFI	584	1801	1737	1464	1148	1685	1571	1801
	1708	3898	2864	2175	1703	2424	2649	2169

## Sheet: Fig. 1B
Variant	Mock	WT	V33M	G38R	C113S	G204C	S335T	A391T
MFI	228	3823	3553	1747	1897	1242	709	3136
	256	4064	3430	1053	1174	2397	573	2717

## Sheet: Fig. 2A
Time (sec)	DMSO				EFV 20uM				NI DMSO				NI EFV 20uM
6	0	0	0	0	0	0	0	0	0	0	0		0	0	0
7	0	-3.84	-5.81	1.96	-3.84	6.03	-0.96	0	5	-2	-5		-2	4	1
8	-2.88	0.96	-8.72	0	-1.92	5.03	2.88	-0.97	4	1	-3		1	-4	3
9	0.96	1.92	-3.87	-1.96	-5.76	2.01	-2.88	0	0	0	-7		-6	3	2
10	3.84	-0.96	-4.84	-3.92	-3.84	4.02	-1.92	-3.89	2	0	0		-5	3	-5
11	0	-1.92	-6.78	1.96	-3.84	7.04	1.92	5.84	0	3	-4		-3	0	3
12	0	3.84	0.97	0	0.96	10.06	-1.92	1.95	4	1	-8		-2	2	5
13	0.96	-0.96	-5.81	1.96	-1.92	1.01	-3.84	6.82	-2	0	-4		-5	-2	1
14	1.92	0.96	-3.87	5.88	0	7.04	-3.84	-0.97	0	-1	0		-3	0	1
15	0.96	0	-5.81	2.94	-5.76	7.04	-7.67	2.92	-4	3	-6		-2	3	2
16	4.8	6.71	-7.75	-0.98	-4.8	7.04	-7.67	6.82	-1	1	-4		-7	1	2
17	4.8	-0.96	0	0.98	-5.76	8.05	-5.75	0.97	-4	2	-6		-5	0	4
18	4.8	0.96	-5.81	0	0	7.04	-6.71	0	3	6	-1		2	2	3
19	7.69	-1.92	-5.81	3.92	-1.92	3.02	-7.67	0.97	0	0	-5		-2	-2	3
20	7.69	-4.79	-1.94	-1.96	-4.8	3.02	-8.63	-2.92	3	0	-1		-5	1	4
21	3.84	-5.75	-3.87	-6.86	-0.96	3.02	-12.47	-2.92	-3	2	-7		-3	-3	3
22	7.69	0	-3.87	0	-5.76	4.02	-5.75	-0.97	2	3	0		-1	1	4
23	8.65	0	-10.66	5.88	-0.96	2.01	-10.55	0.97	-1	5	-3		-5	-1	5
24	5.77	1.92	-4.84	0.98	-6.72	6.03	-14.38	0	4	-3	-1		1	2	2
25	9.61	-5.75	-3.87	-1.96	-9.6	6.03	-13.42	-3.89	-1	2	-4		1	2	4
26	5.77	0.96	-5.81	2.94	-0.96	3.02	-9.59	-1.95	3	1	-5		-1	0	4
27	8.65	-4.79	-5.81	8.82	-1.92	6.03	-9.59	-0.97	0	0	-5		-1	-2	0
28	8.65	-2.88	-6.78	0	-6.72	10.06	-13.42	-0.97	-1	1	1		-1	1	6
29	7.69	-7.67	-6.78	-3.92	1.92	5.03	-12.47	-5.84	-3	5	0		-3	-2	1
30	11.53	0	-0.97	2.94	-7.68	3.02	-9.59	4.87	0	2	1		-2	3	4
31	9.61	0.96	-7.75	0	-1.92	5.03	-14.38	0	3	0	-8		0	2	2
32	9.61	-3.84	-3.87	0	-1.92	4.02	-9.59	4.87	3	1	-3		-6	-2	1
33	7.69	-3.84	-6.78	3.92	-3.84	5.03	-9.59	-5.84	5	2	0		-6	-2	0
34	15.37	-0.96	-7.75	-0.98	-0.96	2.01	-15.34	0	0	1	0		-1	4	0
35	12.49	-3.84	-7.75	-5.88	-4.8	3.02	-10.55	-2.92	-4	3	-4		-2	0	2
36	4.8	-0.96	-4.84	3.92	-5.76	6.03	-13.42	2.92	0	5	1		-3	-2	4
37	16.33	-1.92	-3.87	0.98	-8.64	-1.01	-13.42	0	0	3	-1		-3	1	1
38	11.53	0	-9.69	1.96	-8.64	7.04	-12.47	-3.89	2	-2	-3		-3	3	4
39	16.33	-4.79	-8.72	-0.98	-0.96	4.02	-8.63	-5.84	-1	1	-7		-1	2	5
40	17.3	-7.67	-7.75	-1.96	-6.72	8.05	-13.42	-0.97	-2	0	-6		-3	1	4
41	43.24	19.18	26.15	31.35	8.64	29.17	23.97	5.84	4	8	7		2	7	9
42	112.42	27.81	100.74	96.01	22.08	59.34	79.59	9.74	20	21	26		27	13	32
43	163.34	53.7	146.27	147.94	45.11	94.54	128.49	22.39	29	24	33		34	34	39
44	217.15	86.3	200.52	187.13	67.19	125.71	185.07	44.79	40	28	41		42	39	53
45	256.54	110.27	243.14	228.27	86.39	160.91	240.68	59.39	48	35	50		49	50	53
46	300.74	135.2	287.7	272.36	107.5	187.06	286.71	73.03	54	35	56		52	50	59
47	337.25	163.97	324.51	301.75	128.62	210.19	325.06	83.74	68	41	57		54	56	62
48	371.84	186.98	367.14	342.9	148.78	229.3	367.26	103.21	71	36	62		55	57	61
49	408.36	207.12	396.2	378.17	162.22	245.39	405.61	117.81	75	40	65		53	62	62
50	432.38	237.81	427.2	404.62	182.37	266.52	428.62	132.42	77	36	67		52	60	63
51	467.93	262.74	460.13	434.01	202.53	284.62	460.27	142.16	77	40	66		52	61	62
52	495.79	273.28	476.6	466.34	224.61	296.69	492.87	162.6	82	43	67		50	60	60
53	513.09	292.46	512.44	489.86	236.13	317.81	515.88	173.31	88	40	71		49	60	58
54	544.79	314.52	544.41	514.35	251.48	332.89	537.94	187.92	90	39	67		47	62	56
55	569.78	337.53	562.81	535.9	266.84	349.99	553.28	206.42	88	43	71		44	58	55
56	589.95	353.83	586.06	562.36	280.28	360.05	571.5	225.89	94	39	68		42	52	49
57	609.17	369.17	604.47	578.03	298.52	376.14	596.43	231.73	92	40	71		39	51	46
58	633.19	382.6	624.81	604.48	308.12	387.2	612.73	246.34	93	41	76		39	54	47
59	644.72	400.82	648.06	618.2	314.84	401.28	616.57	261.92	92	39	71		40	44	41
60	659.13	416.16	661.62	641.71	330.19	416.37	635.75	272.63	98	40	72		37	53	43
61	680.27	426.71	676.15	655.43	348.43	421.4	646.29	288.21	95	40	72		36	42	38
62	690.84	436.3	687.77	674.04	357.07	433.46	659.72	299.89	97	41	67		36	42	41
63	702.37	458.35	699.4	689.72	365.71	442.52	662.59	308.65	97	43	68		28	37	40
64	718.71	462.19	714.9	696.58	375.31	452.57	670.27	321.31	99	41	71		25	37	32
65	731.2	474.65	725.55	705.4	381.07	462.63	674.1	333.97	94	36	71		29	37	28
66	736	491.91	733.3	722.05	391.62	471.68	678.9	343.71	94	39	66		22	32	34
67	749.45	493.83	746.87	734.79	398.34	476.71	680.81	353.44	97	37	67		25	30	26
68	761.94	507.25	750.74	741.65	403.14	479.73	683.69	370.97	93	39	64		19	32	26
69	766.75	511.09	755.58	744.58	414.66	491.8	687.53	370.97	93	41	64		26	30	26
70	776.36	524.51	771.08	754.38	421.38	497.83	684.65	377.79	92	43	67		25	27	28
71	777.32	525.47	773.99	761.24	425.22	497.83	681.77	383.63	92	37	64		20	29	22
72	781.16	534.1	774.96	758.3	422.34	511.91	676.02	394.34	87	35	65		19	26	25
73	795.57	537.94	782.71	769.08	428.1	505.88	672.18	397.26	91	35	62		14	29	22
74	789.81	540.82	783.68	773	431.94	508.89	671.22	407	97	39	61		15	25	20
75	797.49	551.36	791.43	778.87	435.78	515.93	664.51	405.05	80	35	63		11	20	21
76	797.49	546.57	788.52	774.96	442.5	511.91	661.64	417.71	92	36	57		11	20	15
77	801.34	557.12	783.68	786.71	439.62	510.9	653.96	417.71	82	36	64		13	15	15
78	797.49	559.99	782.71	777.89	444.42	509.9	647.25	423.55	84	36	62		11	18	14
79	798.46	558.08	784.64	779.85	442.5	519.96	645.33	430.36	86	37	64		10	19	17
80	797.49	557.12	780.77	782.79	450.18	511.91	632.87	430.36	82	38	64		9	13	10
81	801.34	563.83	780.77	785.73	448.26	512.92	629.99	436.21	85	41	60		7	15	14
82	798.46	561.91	775.93	777.89	445.38	515.93	620.4	439.13	83	36	62		7	9	6
83	793.65	561.91	773.02	773	439.62	506.88	615.61	426.47	84	36	61		1	10	10
84	785.96	557.12	767.21	770.06	445.38	509.9	603.14	430.36	82	36	61		4	9	7
85	795.57	561.91	763.33	767.12	443.46	505.88	598.35	438.15	80	37	55		4	11	13
86	793.65	560.95	763.33	764.18	444.42	495.82	584.92	436.21	78	34	61		0	10	9
87	787.89	560.95	750.74	762.22	439.62	495.82	580.13	436.21	82	35	54		1	10	11
88	778.28	566.71	749.77	748.5	431.94	486.77	561.91	436.21	78	37	52		2	8	2
89	779.24	562.87	741.05	750.46	433.86	485.76	555.2	430.36	76	36	56		4	7	10
90	774.43	557.12	738.15	750.46	428.1	479.73	549.45	431.34	76	34	56		-1	6	7
91	760.98	554.24	731.37	735.77	424.26	472.69	532.19	430.36	73	34	56		2	1	4
92	760.98	559.03	725.55	740.67	426.18	471.68	526.43	425.5	73	35	55		0	3	-3
93	756.18	554.24	722.65	725.97	420.42	462.63	513.97	423.55	75	35	52		0	4	2
94	740.81	550.4	708.12	723.03	419.46	465.65	510.13	421.6	76	32	55		-1	4	-3
95	741.77	542.73	708.12	719.11	415.62	454.58	495.75	414.79	70	35	54		0	4	-3
96	731.2	540.82	698.43	714.21	412.74	452.57	489.03	409.92	72	36	57		-2	1	0
97	737.92	542.73	691.65	709.31	406.98	442.52	480.4	409.92	75	39	57		-3	4	-1
98	718.71	531.23	686.81	694.62	403.14	437.49	469.86	406.02	69	35	53		-6	4	2
99	722.55	533.14	680.03	691.68	397.38	433.46	454.51	405.05	76	34	51		-7	0	1
100	711.98	523.56	669.37	685.8	388.74	424.41	453.56	395.31	69	38	50		4	4	2
101	713.9	521.64	660.65	677.96	384.91	424.41	443.01	390.44	70	37	49		-2	2	-5
102	701.41	522.6	663.56	669.15	381.07	411.34	432.46	382.65	75	36	53		-6	1	-1
103	686.04	518.76	645.15	663.27	373.39	402.29	426.71	387.52	69	36	51		-7	0	-9
104	684.12	507.25	637.4	659.35	375.31	405.3	414.24	379.73	69	40	50		-7	0	-1
105	681.23	512.05	626.75	649.55	365.71	390.22	408.49	376.81	73	32	47		-1	-1	-1
106	667.78	504.38	621.9	644.65	362.83	386.2	392.19	367.08	69	37	53		-9	0	-6
107	658.17	500.54	617.06	635.84	362.83	377.14	388.35	367.08	70	31	50		-6	1	-1
108	649.53	500.54	607.37	623.1	359.95	374.13	390.27	359.29	65	32	48		-6	-1	-1
109	648.57	491.91	593.81	621.14	350.35	370.1	380.68	355.39	64	36	59		-3	-3	-4
110	636.07	491.91	593.81	613.3	351.31	365.08	370.13	354.42	70	37	48		-5	-3	-3
111	628.39	482.32	580.25	599.59	340.75	352	363.42	348.58	63	36	47		-9	-3	1
112	628.39	481.36	575.41	603.51	335.95	355.02	353.83	345.65	69	36	44		-8	-3	-2
113	619.74	469.86	569.59	583.91	328.27	342.95	343.28	336.89	66	34	52		-5	2	-5
114	612.05	473.69	557	578.03	327.31	334.9	337.53	331.05	65	36	51		-13	-3	-3
115	598.6	467.94	556.03	577.05	322.51	334.9	335.61	325.21	61	37	48		-8	-5	-4
116	603.41	464.1	554.09	566.28	323.47	325.85	327.94	316.44	62	37	49		-8	-2	-6
117	597.64	464.1	536.66	554.52	319.63	317.81	323.15	315.47	62	36	47		-7	-4	-4
118	581.31	455.47	527.94	548.64	304.28	314.79	309.72	313.52	62	38	51		-11	0	-5
119	565.93	454.51	526	534.92	308.12	310.77	305.89	313.52	63	35	44		-6	-3	-1
120	564.97	446.84	516.32	532.97	306.2	303.73	303.97	306.71	63	38	49		-12	-7	-3
121	553.44	442.05	504.69	531.01	297.56	306.74	297.26	296.97	63	34	49		-6	-1	-8
122	548.64	442.05	499.85	518.27	293.72	293.67	284.79	291.13	68	38	51		-10	1	-1
123	548.64	437.25	495	515.33	287.96	290.65	279.04	287.23	62	34	45		-8	-2	-2
124	543.83	437.25	486.29	506.51	284.12	283.61	280.96	283.34	64	35	45		-8	-5	-4
125	526.54	421.91	483.38	500.63	287.96	275.57	272.33	285.29	68	35	47		-9	-2	2
126	515.01	419.04	473.69	492.8	278.36	273.56	266.57	273.6	62	36	48		-8	-2	-5
127	515.01	418.08	461.1	485.94	273.56	267.52	259.86	272.63	60	34	48		-11	1	-8
128	517.89	419.04	459.16	481.04	270.68	262.49	253.15	266.79	65	34	44		-9	-5	-2
129	504.44	413.28	453.35	471.24	265.88	259.47	254.11	261.92	65	37	48		-3	-4	-8
130	492.91	411.36	444.63	463.41	266.84	259.47	245.48	259	62	31	49		-9	-2	-5
131	488.11	404.65	440.76	460.47	262.04	254.45	240.68	261.92	65	36	49		-8	-4	-2
132	478.5	398.9	435.91	461.45	250.52	245.39	238.76	248.29	64	32	52		-7	-3	-5
133	466.97	396.98	423.32	446.75	253.4	243.38	237.81	246.34	62	38	47		-5	-10	-1
134	471.77	387.39	421.38	436.95	250.52	242.38	224.38	251.21	65	38	50		-14	-4	-2
135	462.16	387.39	417.51	434.01	249.56	238.35	226.3	243.42	62	34	44		-9	-8	-8
136	458.32	374.93	407.82	427.16	246.68	231.31	220.55	239.52	64	32	44		-11	-6	0
137	443.91	387.39	398.13	414.42	240.93	224.27	220.55	235.63	64	32	48		-8	-3	-4
138	440.06	380.68	401.04	421.28	236.13	223.27	210.96	237.58	61	37	48		-6	-2	-1
139	437.18	377.8	391.35	410.5	234.21	218.24	209.04	229.79	64	37	49		-11	-4	2
140	436.22	371.09	390.38	404.62	234.21	221.26	210	226.87	60	34	44		-14	-4	-2
141	424.69	362.46	382.64	396.78	227.49	214.22	205.2	220.05	60	39	48		-13	-3	-3
142	418.92	365.34	378.76	394.83	224.61	208.18	200.41	221.02	62	36	45		-8	-3	-2
143	404.51	364.38	367.14	386.99	220.77	209.19	200.41	212.26	61	38	47		-14	-5	-5
144	406.43	356.71	371.01	383.07	216.93	205.17	196.57	216.16	62	32	48		-12	-3	-4
145	404.51	354.79	359.39	382.09	219.81	206.17	186.03	208.37	61	37	49		-8	-1	-3
146	394.9	356.71	354.54	373.27	215.01	201.14	191.78	210.31	63	38	47		-7	0	-8
147	395.86	350	347.76	367.39	214.05	191.09	185.07	210.31	56	36	50		-8	-3	-2
148	382.41	348.08	345.82	364.45	211.17	190.08	181.23	213.23	62	34	53		-6	-1	1
149	376.65	341.37	341.95	349.76	209.25	191.09	176.44	201.55	60	32	47		-13	-2	-3
150	378.57	336.57	337.11	355.64	206.37	189.07	177.4	201.55	60	36	44		-12	1	1
151	368	336.57	332.26	341.92	211.17	189.07	169.72	193.76	61	32	47		-9	-4	-2
152	368	335.61	329.36	340.94	201.57	181.03	167.81	191.81	56	31	49		-12	-5	-2
153	355.51	331.78	322.58	347.8	198.69	179.02	166.85	190.84	62	37	48		-10	1	-3
154	354.55	324.11	322.58	334.08	201.57	176	165.89	190.84	58	43	48		-8	-1	2
155	343.98	326.98	310.95	331.14	198.69	180.02	164.93	187.92	62	34	43		-11	1	-1
156	341.1	324.11	312.89	323.31	196.77	177.01	162.05	186.95	58	36	45		-6	-1	-4
157	336.29	325.06	306.11	323.31	191.97	171.98	157.26	185.97	60	35	47		-9	-4	1
158	329.57	315.48	305.14	314.49	185.25	167.95	153.42	180.13	64	36	42		-7	2	-2
159	327.65	313.56	296.42	306.65	186.21	164.94	159.18	179.16	62	34	45		-6	-1	-2
160	330.53	314.52	293.52	307.63	179.49	163.93	153.42	181.1	58	43	45		-10	-1	0
161	320.92	310.68	290.61	308.61	185.25	161.92	144.79	180.13	58	38	47		-6	1	-1
162	314.19	308.76	283.83	301.75	174.7	160.91	150.55	175.26	60	36	41		-9	-3	-1
163	317.08	300.13	279.95	294.89	178.53	162.93	143.83	172.34	56	36	49		-7	-2	0
164	301.7	301.09	278.02	289.02	174.7	153.87	148.63	169.42	57	35	48		-11	-2	2
165	297.86	300.13	272.2	289.02	177.57	158.9	140	167.47	62	32	42		-10	-2	1
166	301.7	294.38	272.2	288.04	177.57	158.9	137.12	168.45	62	31	48		-12	-1	0
167	292.09	296.3	268.33	285.1	169.9	150.86	140.96	168.45	61	34	48		-7	1	-3
168	294.02	288.63	260.58	284.12	168.94	149.85	140	166.5	57	37	44		-7	0	-1
169	283.45	290.54	261.55	276.28	169.9	146.83	137.12	162.6	60	36	44		-9	3	3
170	285.37	285.75	261.55	268.44	167.02	143.82	130.41	158.71	61	36	48		-10	1	0
171	277.68	286.71	258.64	270.4	161.26	143.82	128.49	162.6	60	38	45		-9	0	-1
172	275.76	282.87	252.83	266.48	166.06	142.81	128.49	158.71	61	35	49		-10	2	-1
173	271.92	281.91	251.86	263.54	165.1	142.81	128.49	157.74	61	35	45		-8	2	-1
174	265.19	281.91	247.02	256.69	165.1	139.79	129.45	149.95	58	40	44		-9	1	3
175	263.27	275.2	237.33	252.77	158.38	140.8	123.7	155.79	60	38	45		-11	-4	2
176	269.03	272.33	242.17	254.73	158.38	138.79	120.82	156.76	60	36	45		-8	-1	2
177	260.39	272.33	243.14	249.83	151.66	138.79	118.9	150.92	58	39	49		-9	1	4
178	257.5	269.45	231.52	248.85	162.22	136.78	117.94	148	58	35	43		-7	2	1
179	253.66	267.53	234.42	245.91	149.74	138.79	118.9	148	53	35	47		-11	-2	2
180	250.78	266.57	230.55	238.07	155.5	138.79	114.11	157.74	65	36	42		-10	3	-4
181	245.97	265.61	229.58	233.17	154.54	127.73	118.9	144.1	61	40	45		-9	3	1
182	242.13	260.82	225.71	235.13	144.94	130.74	114.11	145.08	56	37	48		-10	0	3
183	237.33	260.82	223.77	232.19	150.7	122.7	120.82	142.16	53	32	41		-11	2	1
184	234.44	263.7	222.8	230.23	144.94	127.73	115.07	145.08	53	37	45		-10	1	2
185	233.48	256.98	217.96	228.27	151.66	129.74	114.11	139.24	58	39	45		-6	4	6
186	233.48	258.9	213.11	226.31	147.82	126.72	108.35	144.1	55	37	45		-9	0	5
187	224.84	252.19	213.11	220.44	144.94	123.7	108.35	143.13	60	34	42		-9	0	2
188	227.72	248.35	209.24	222.4	143.98	119.68	104.52	140.21	51	35	43		-8	2	3
189	223.88	252.19	214.08	217.5	139.18	123.7	110.27	137.29	56	36	45		-8	2	4
190	227.72	249.31	205.36	220.44	137.26	116.66	102.6	135.34	60	36	41		-9	7	2
191	216.19	247.39	207.3	211.62	136.3	122.7	110.27	132.42	56	36	42		-7	3	6
192	221.95	244.52	200.52	215.54	140.14	120.69	102.6	132.42	58	36	44		-7	3	-3
193	213.31	243.56	195.68	211.62	134.38	117.67	106.44	136.31	57	37	43		-6	8	3
194	203.7	242.6	201.49	202.8	137.26	121.69	106.44	128.53	58	35	44		-2	-2	4
195	211.38	240.68	193.74	209.66	136.3	109.62	97.81	128.53	55	36	43		-6	2	3
196	207.54	234.93	193.74	205.74	138.22	115.66	102.6	132.42	57	38	45		-9	-1	0
197	205.62	233.97	189.86	201.82	128.62	114.65	94.93	121.71	58	34	44		-8	2	3
198	204.66	238.76	193.74	195.94	134.38	118.67	98.77	125.6	60	37	42		-7	-3	3
199	201.78	232.05	188.9	197.9	134.38	114.65	97.81	123.66	58	35	42		-8	7	3
200	197.93	230.13	187.93	198.88	124.78	119.68	96.85	126.58	54	35	40		-7	2	-1
201	201.78	233.01	190.83	193.98	124.78	114.65	94.93	124.63	54	36	44		-6	3	9
202	194.09	226.3	184.05	193	132.46	108.62	93.97	120.74	58	38	45		-8	3	5
203	195.05	233.97	181.15	192.02	125.74	109.62	91.09	124.63	57	31	44		-8	3	4
204	189.28	228.22	177.27	187.13	130.54	106.61	87.26	120.74	57	35	49		-6	3	2
205	188.32	221.5	173.4	188.11	123.82	104.59	91.09	122.68	56	34	42		-6	3	4
206	187.36	230.13	180.18	184.19	130.54	108.62	91.09	124.63	53	41	44		-9	2	4
207	180.64	220.55	171.46	176.35	125.74	103.59	88.22	117.81	55	37	44		-6	1	2
208	183.52	220.55	170.49	180.27	124.78	106.61	89.18	121.71	54	36	43		-9	3	3
209	186.4	223.42	172.43	180.27	121.9	109.62	85.34	117.81	60	38	48		-9	0	6
210	181.6	216.71	170.49	175.37	119.98	103.59	86.3	115.87	51	36	47		-7	6	7
211	178.72	207.12	164.68	179.29	124.78	102.58	89.18	116.84	57	34	44		-8	4	3
212	175.83	211.92	165.65	173.41	113.26	107.61	85.34	116.84	51	36	44		-5	1	5
213	177.75	217.67	163.71	180.27	121.9	97.55	85.34	117.81	51	39	43		-6	4	7
214	172.95	215.75	166.62	166.55	120.94	103.59	86.3	121.71	56	36	41		-5	6	3
215	171.03	210.96	159.83	167.53	116.14	94.54	78.63	110.03	56	36	41		-8	1	1
216	171.99	213.83	153.05	168.51	114.22	98.56	81.51	111	54	37	44		-9	2	6
217	172.95	211.92	160.8	162.63	113.26	98.56	88.22	110.03	56	37	41		-5	3	4
218	172.95	207.12	159.83	166.55	115.18	100.57	85.34	111.97	60	35	45		-5	3	7
219	170.07	204.24	148.21	164.59	115.18	95.54	81.51	113.92	56	36	42		-7	4	6
220	168.15	207.12	152.09	159.69	117.1	98.56	79.59	111	55	35	42		-7	2	5
221	160.46	206.16	152.09	161.65	112.3	99.57	76.71	111	60	40	40		-1	4	6
222	160.46	206.16	150.15	156.75	115.18	93.53	74.79	108.08	53	39	43		-1	0	5
223	156.62	197.53	149.18	156.75	117.1	96.55	72.88	111.97	48	37	45		-5	8	8
224	154.69	197.53	145.3	150.88	111.34	97.55	75.75	111	53	35	42		-5	4	7
225	157.58	196.57	147.24	149.9	111.34	96.55	74.79	106.13	54	35	41		-6	8	6
226	155.66	194.66	147.24	149.9	104.63	90.51	76.71	104.18	50	37	40		-9	4	0
227	151.81	191.78	141.43	149.9	103.67	86.49	70	110.03	50	37	36		-8	3	5
228	153.73	193.7	141.43	147.94	102.71	94.54	73.83	100.29	51	40	43		-6	12	2
229	146.05	194.66	147.24	149.9	102.71	91.52	73.83	107.1	53	36	41		-7	1	4
230	153.73	192.74	140.46	145	107.5	93.53	74.79	99.31	55	39	43		-5	12	1
231	149.89	185.07	146.27	145	109.42	90.51	73.83	105.16	51	32	36		-3	6	6
232	147.01	195.61	142.4	143.04	107.5	94.54	69.04	104.18	51	36	42		-5	4	5
233	141.24	190.82	136.59	143.04	104.63	90.51	69.04	97.37	57	37	45		-5	7	9
234	147.97	194.66	136.59	141.08	101.75	89.51	70.96	99.31	54	35	42		-3	8	5
235	141.24	183.15	131.74	138.14	97.91	86.49	68.08	103.21	56	37	37		-7	10	8
236	141.24	182.19	131.74	140.1	107.5	85.49	69.04	99.31	56	37	43		-3	7	9
237	136.44	190.82	125.93	135.2	95.99	91.52	63.29	98.34	55	37	39		-7	8	6
238	136.44	183.15	128.84	135.2	97.91	87.5	62.33	98.34	54	38	42		-7	10	7
239	138.36	182.19	129.81	136.18	101.75	89.51	65.2	96.39	51	30	40		-2	6	6
240	131.63	185.07	128.84	129.32	96.95	85.49	66.16	95.42	53	32	38		-3	3	7
241	133.56	185.07	122.06	127.36	96.95	85.49	66.16	96.39	55	37	43		-1	7	9
242	132.6	179.31	125.93	132.26	99.83	85.49	69.04	98.34	54	35	40		-6	9	10
243	133.56	182.19	128.84	125.4	93.11	81.46	70	104.18	55	36	47		-5	8	8
244	124.91	182.19	123.99	134.22	93.11	82.47	66.16	89.58	55	36	45		-8	8	10
245	130.67	176.44	121.09	121.48	101.75	80.46	65.2	95.42	53	36	42		-6	12	8
246	124.91	177.4	118.18	129.32	101.75	81.46	65.2	90.55	51	34	47		-9	6	7
247	128.75	173.56	119.15	122.46	90.23	88.5	60.41	91.53	50	35	43		-5	8	11
248	130.67	176.44	117.21	122.46	97.91	81.46	60.41	91.53	53	35	39		-6	6	10
249	129.71	175.48	123.99	129.32	97.91	81.46	60.41	91.53	47	32	48		-5	9	14
250	125.87	172.6	114.31	123.44	98.87	77.44	61.37	95.42	48	34	44		-7	6	5
251	122.03	166.85	118.18	121.48	90.23	82.47	64.25	90.55	50	30	43		-5	6	6
252	125.87	166.85	119.15	122.46	97.91	75.43	62.33	88.6	51	37	42		-3	7	9
253	124.91	164.93	112.37	120.51	92.15	78.45	63.29	93.47	50	32	37		0	7	9
254	123.95	167.81	112.37	118.55	88.31	77.44	61.37	89.58	49	35	41		-1	6	6
255	117.22	168.77	110.43	116.59	95.03	79.45	63.29	90.55	55	34	43		1	6	8
256	119.14	169.72	113.34	113.65	92.15	77.44	64.25	92.5	51	34	39		-2	6	10
257	116.26	163.97	116.24	110.71	91.19	79.45	58.49	86.66	48	36	43		-1	7	9
258	114.34	157.26	106.56	115.61	89.27	81.46	56.57	94.45	47	32	42		-2	7	9
259	116.26	165.89	110.43	111.69	87.35	78.45	53.7	87.63	53	39	44		-5	6	13
260	117.22	158.22	109.46	115.61	88.31	70.4	54.66	87.63	51	34	41		-9	11	11
261	112.42	156.3	109.46	110.71	90.23	75.43	56.57	88.6	48	39	40		-5	8	6
262	108.57	156.3	102.68	109.73	86.39	77.44	58.49	87.63	50	32	39		-5	8	6
263	115.3	160.13	102.68	118.55	91.19	76.43	58.49	86.66	53	36	41		0	6	9
264	114.34	155.34	111.4	104.83	85.43	75.43	55.62	91.53	50	40	40		0	13	9
265	115.3	156.3	99.78	103.85	85.43	77.44	52.74	81.79	50	29	42		-7	10	7
266	109.54	157.26	105.59	106.79	85.43	78.45	58.49	78.87	50	38	37		-1	9	10
267	111.46	150.55	101.71	106.79	86.39	75.43	51.78	83.74	51	28	38		-6	10	9
268	111.46	155.34	97.84	107.77	84.47	78.45	50.82	84.71	51	35	40		0	9	8
269	105.69	164.93	100.74	105.81	92.15	76.43	59.45	76.92	50	31	38		-3	6	9
270	109.54	149.59	97.84	108.75	86.39	78.45	52.74	84.71	53	32	36		-6	8	13
271	101.85	153.42	98.81	106.79	83.51	74.42	56.57	84.71	50	35	43		0	11	10
272	107.61	147.67	99.78	107.77	78.71	74.42	49.86	82.76	50	38	43		-2	11	13
273	104.73	150.55	99.78	96.99	76.79	68.39	52.74	77.89	51	36	42		-3	12	10
274	105.69	147.67	91.06	104.83	86.39	70.4	46.03	81.79	51	35	39		-3	10	9
275	100.89	142.87	98.81	98.95	82.55	70.4	49.86	81.79	47	37	40		-1	12	10
276	103.77	145.75	97.84	96.01	82.55	73.42	49.86	87.63	43	37	36		-3	6	14
277	101.85	145.75	92.99	97.97	87.35	66.38	54.66	76.92	50	32	40		-1	10	8
278	100.89	145.75	97.84	98.95	78.71	64.37	51.78	80.81	48	36	39		-3	11	9
279	101.85	147.67	88.15	95.03	84.47	67.38	48.9	79.84	50	35	43		2	9	11
280	99.93	142.87	90.09	96.01	86.39	67.38	51.78	84.71	50	36	40		0	11	13
281	91.28	141.92	90.09	96.01	80.63	67.38	47.94	77.89	51	32	37		-2	13	7
282	96.08	139.04	94.93	99.93	81.59	68.39	45.07	75.95	54	35	37		-6	9	16
283	97.04	140.96	94.93	94.05	81.59	67.38	48.9	77.89	47	38	37		-2	11	11
284	98.01	140	89.12	95.03	76.79	67.38	47.94	80.81	54	37	41		-6	11	13
285	98.01	139.04	93.96	93.07	83.51	67.38	49.86	77.89	51	32	47		2	10	10
286	95.12	136.16	83.31	89.15	74.87	65.37	45.07	76.92	48	34	37		-6	12	13
287	93.2	140.96	88.15	94.05	80.63	64.37	51.78	77.89	47	35	36		-2	12	13
288	99.93	138.08	87.18	86.22	79.67	66.38	44.11	76.92	53	38	40		-5	10	15
289	91.28	137.12	87.18	93.07	73.91	68.39	45.07	75.95	50	36	39		6	10	16
290	92.24	139.04	89.12	92.09	80.63	64.37	42.19	79.84	51	35	42		-3	14	11
291	91.28	131.37	87.18	96.01	74.87	62.35	46.03	79.84	48	35	44		-5	11	17
292	91.28	139.04	89.12	84.26	72.95	66.38	46.99	74	44	37	37		-1	13	11
293	89.36	130.41	83.31	85.24	75.83	64.37	42.19	74	47	32	40		-2	10	11
294	88.4	138.08	85.25	90.13	71.99	65.37	49.86	75.95	46	38	36		3	12	16
295	92.24	128.49	84.28	85.24	74.87	61.35	47.94	70.1	50	34	44		4	14	16
296	89.36	131.37	82.34	86.22	72.95	67.38	48.9	74	48	35	38		1	12	14
297	85.51	126.57	77.5	86.22	75.83	67.38	46.99	74	44	30	39		0	13	16
298	87.44	129.45	82.34	85.24	72.95	65.37	48.9	74	48	35	39		-3	10	17
299	82.63	130.41	77.5	91.11	75.83	61.35	45.07	74	50	38	39		1	10	11
300	80.71	136.16	78.46	84.26	69.11	61.35	40.27	74	46	36	37		-3	8	16
301	85.51	131.37	79.43	81.32	71.03	66.38	43.15	72.05	49	35	37		4	15	13
302	83.59	128.49	83.31	84.26	73.91	62.35	49.86	74	47	31	36		-3	14	19
303	80.71	129.45	82.34	82.3	74.87	65.37	46.03	68.16	47	32	37		2	13	19
304	79.75	123.7	78.46	79.36	69.11	63.36	44.11	71.08	44	32	40		0	12	15
305	77.83	129.45	76.53	82.3	71.03	63.36	44.11	73.03	48	34	37		-2	17	11
306	83.59	130.41	74.59	78.38	71.99	65.37	43.15	71.08	47	34	33		0	16	11
307	79.75	130.41	76.53	80.34	71.03	59.34	42.19	68.16	51	35	37		0	15	18
308	81.67	126.57	75.56	75.44	67.19	63.36	42.19	71.08	50	35	39		-2	14	17
309	84.55	125.61	83.31	79.36	69.11	58.33	44.11	67.18	44	36	42		-2	12	16
310	81.67	125.61	72.65	81.32	71.99	66.38	43.15	73.03	44	36	31		4	17	14
311	79.75	120.82	72.65	77.4	78.71	55.31	44.11	67.18	43	30	41		-1	16	18
312	77.83	120.82	69.75	80.34	70.07	64.37	45.07	67.18	47	37	37		2	14	19
313	81.67	120.82	73.62	77.4	72.95	64.37	38.36	66.21	50	39	37		1	17	18
314	79.75	119.86	75.56	78.38	68.15	60.34	41.23	72.05	44	35	38		1	17	13
315	76.87	118.9	70.71	80.34	73.91	65.37	49.86	66.21	46	32	38		-1	16	19
316	74.95	123.7	73.62	72.5	72.95	62.35	37.4	66.21	46	34	40		1	16	18
317	73.98	122.74	71.68	78.38	65.27	57.33	43.15	70.1	43	32	39		-1	15	16
318	74.95	117.94	68.78	72.5	70.07	57.33	39.31	60.37	48	34	37		5	14	19
319	75.91	122.74	69.75	70.54	67.19	55.31	39.31	66.21	46	34	35		0	12	15
320	72.06	116.03	76.53	67.6	71.03	61.35	42.19	68.16	48	34	38		4	23	18
321	72.06	118.9	71.68	71.52	71.03	58.33	43.15	71.08	48	35	37		-1	13	16
322	74.95	110.27	65.87	74.46	70.07	58.33	45.07	66.21	47	31	36		0	13	20
323	73.98	116.03	64.9	72.5	68.15	58.33	38.36	65.24	46	37	38		1	17	14
324	72.06	116.03	70.71	74.46	70.07	59.34	43.15	67.18	49	31	36		1	16	20
325	72.06	118.9	65.87	75.44	73.91	55.31	46.99	65.24	47	32	37		1	12	17
326	74.95	114.11	62.97	66.62	68.15	57.33	40.27	62.32	50	36	39		-3	16	18
327	67.26	119.86	68.78	75.44	71.03	59.34	38.36	62.32	48	37	40		0	15	17
328	73.98	119.86	68.78	65.64	67.19	59.34	47.94	66.21	44	36	41		3	15	15
329	69.18	116.98	70.71	71.52	62.39	59.34	38.36	66.21	50	36	35		0	14	16
330	69.18	111.23	63.93	65.64	67.19	59.34	42.19	65.24	47	34	31		1	16	19
331	68.22	113.15	66.84	66.62	66.23	54.31	33.56	61.34	50	34	39		-1	16	19
332	71.1	109.31	63.93	67.6	69.11	60.34	40.27	70.1	42	37	37		-2	16	17
333	69.18	111.23	62.97	67.6	65.27	57.33	37.4	66.21	50	34	35		2	14	16
334	65.34	110.27	64.9	62.7	65.27	58.33	36.44	58.42	47	31	38		0	18	20
335	61.49	111.23	60.06	64.66	66.23	56.32	39.31	64.26	42	36	35		1	17	21
336	67.26	108.35	63.93	66.62	58.55	61.35	40.27	65.24	47	35	35		1	15	18
337	64.38	113.15	63.93	63.68	66.23	58.33	41.23	63.29	43	30	39		6	18	19
338	65.34	108.35	64.9	71.52	60.47	57.33	40.27	65.24	47	34	36		3	16	18
339	66.3	106.44	62.97	68.58	65.27	55.31	42.19	64.26	41	29	41		7	17	19
340	69.18	108.35	63.93	61.72	60.47	58.33	35.48	67.18	42	30	37		1	20	19
341	64.38	108.35	58.12	58.78	63.35	58.33	32.6	64.26	47	36	38		1	16	22
342	60.53	108.35	61.03	61.72	58.55	62.35	40.27	66.21	49	31	35		3	16	24
343	63.42	103.56	60.06	57.8	62.39	57.33	38.36	62.32	47	36	36		2	17	25
344	60.53	100.68	61.03	64.66	55.67	56.32	32.6	63.29	51	32	37		5	17	23
345	61.49	106.44	62.97	62.7	63.35	54.31	36.44	62.32	48	36	38		5	19	20
346	66.3	108.35	60.06	58.78	62.39	49.28	39.31	61.34	43	37	40		5	16	22
347	57.65	103.56	62	61.72	66.23	57.33	36.44	63.29	42	36	35		2	18	20
348	58.61	110.27	55.22	62.7	62.39	58.33	39.31	60.37	41	37	36		5	18	17
349	63.42	101.64	60.06	64.66	59.51	56.32	36.44	60.37	46	34	42		-2	19	22
350	61.49	103.56	55.22	55.84	59.51	59.34	35.48	60.37	47	29	36		2	21	21
351	76.87	119.86	72.65	67.6	84.47	70.4	46.99	81.79	61	58	50		11	27	27
352	99.93	147.67	89.12	92.09	108.46	88.5	58.49	93.47	84	80	75		25	42	40
353	122.03	176.44	105.59	97.97	119.98	106.61	64.25	109.05	104	101	95		34	50	43
354	141.24	201.37	117.21	116.59	134.38	121.69	70.96	120.74	116	114	109		48	59	57
355	156.62	226.3	132.71	120.51	142.06	127.73	84.38	132.42	135	125	118		57	73	67
356	172.95	247.39	144.34	127.36	166.06	141.81	96.85	149.95	143	127	125		62	83	75
357	185.44	270.41	152.09	139.12	174.7	153.87	107.4	159.68	154	141	142		72	91	84
358	194.09	287.67	159.83	140.1	192.93	169.97	120.82	176.24	158	141	145		78	102	95
359	210.42	297.26	153.05	148.92	212.13	184.05	130.41	187.92	164	138	146		86	107	95
360	223.88	312.6	158.87	147.94	225.57	211.2	143.83	203.5	158	135	149		84	115	102
361	232.52	322.19	158.87	149.9	237.09	216.23	158.22	218.1	166	140	147		92	124	113
362	239.25	328.9	153.05	152.84	247.64	234.33	175.48	229.79	163	135	148		92	129	113
363	245.01	328.9	155.96	146.96	263.96	247.41	193.7	244.39	152	141	143		99	126	122
364	245.01	333.69	153.05	150.88	284.12	259.47	205.2	255.1	157	134	143		102	133	126
365	236.37	327.94	150.15	140.1	297.56	277.58	226.3	277.5	146	124	142		100	140	129
366	242.13	327.94	143.37	138.14	314.84	297.69	244.52	288.21	143	125	135		107	144	132
367	234.44	318.35	142.4	140.1	326.35	312.78	262.74	306.71	137	119	132		110	147	133
368	227.72	310.68	142.4	140.1	339.79	328.87	280	331.05	135	117	125		106	148	147
369	221.95	309.72	136.59	135.2	358.99	348.98	290.54	335.92	126	115	126		106	150	145
370	217.15	306.85	138.52	138.14	370.51	368.09	308.76	347.6	127	109	125		112	156	145
371	209.46	292.46	136.59	140.1	397.38	385.19	338.49	372.92	115	102	124		113	160	151
372	207.54	285.75	138.52	139.12	405.06	402.29	350	394.34	113	101	112		115	157	153
373	208.5	278.08	138.52	145.98	430.02	429.44	372.05	407.97	105	96	112		121	164	151
374	191.21	275.2	136.59	140.1	439.62	446.54	395.06	417.71	105	96	109		114	159	153
375	189.28	271.37	145.3	146.96	458.81	459.61	420.95	442.05	95	95	102		121	163	158
376	191.21	260.82	147.24	147.94	484.73	480.73	438.21	459.57	92	86	104		121	163	166
377	186.4	260.82	144.34	149.9	496.25	500.85	459.31	479.05	87	84	101		121	170	161
378	181.6	258.9	154.02	150.88	526.97	522.97	481.36	500.47	85	85	94		122	169	161
379	178.72	251.23	158.87	153.82	533.68	549.12	500.54	516.05	87	85	95		119	175	168
380	176.79	247.39	158.87	165.57	560.56	567.22	528.35	541.36	79	79	91		123	174	167
381	176.79	244.52	168.55	167.53	575.92	590.36	550.4	560.84	84	85	88		130	177	173
382	175.83	251.23	169.52	170.47	600.87	611.48	568.62	578.36	78	79	81		123	177	169
383	177.75	247.39	176.3	175.37	621.99	635.61	597.39	605.63	78	73	77		130	178	169
384	175.83	245.48	176.3	182.23	643.11	656.73	616.57	618.28	77	75	79		131	184	176
385	179.68	252.19	177.27	189.09	669.98	681.88	640.54	642.63	70	70	78		128	183	179
386	180.64	250.27	182.11	189.09	686.3	700.98	664.51	658.2	79	68	78		130	184	177
387	183.52	255.07	191.8	197.9	712.22	729.14	682.73	685.47	72	69	74		132	187	175
388	183.52	254.11	197.61	194.96	734.3	751.27	710.54	708.84	68	67	76		132	186	179
389	186.4	256.98	196.65	202.8	751.57	775.41	731.63	734.15	69	66	78		134	187	181
390	186.4	255.07	206.33	204.76	769.81	788.48	748.89	752.65	71	66	68		139	186	185
391	187.36	260.82	208.27	216.52	803.41	821.67	777.66	776.02	75	67	75		134	189	187
392	192.17	260.82	216.02	225.33	819.72	843.8	792.04	801.33	72	68	73		135	194	184
393	199.85	262.74	215.05	230.23	853.32	870.95	817.93	817.89	73	63	75		140	194	191
394	203.7	263.7	228.61	233.17	874.44	886.04	835.2	843.2	71	63	72		144	194	187
395	205.62	275.2	227.64	241.01	886.91	910.17	856.29	860.73	68	61	71		141	196	191
396	208.5	279.04	240.24	241.99	913.79	934.31	881.22	884.1	72	64	73		147	196	196
397	205.62	281.91	242.17	252.77	941.63	949.4	906.15	905.52	66	67	69		146	197	191
398	213.31	282.87	251.86	259.62	957.94	982.59	918.62	923.04	76	63	68		143	197	195
399	221.95	291.5	260.58	266.48	986.74	1003.71	944.51	948.36	68	60	67		148	196	199
400	220.99	295.34	264.45	270.4	999.22	1014.77	962.73	965.89	73	65	68		146	196	200
401	225.8	296.3	267.36	274.32	1023.21	1044.94	980.95	997.04	71	65	73		146	198	196
402	234.44	299.17	272.2	281.18	1046.25	1065.05	1002.04	1010.67	72	69	68		141	199	195
403	235.41	303.97	282.86	286.08	1060.65	1079.13	1026.01	1029.17	72	65	63		146	202	203
404	235.41	304.93	283.83	293.91	1091.36	1103.27	1040.4	1049.62	69	60	68		146	206	193
405	245.01	307.8	294.48	296.85	1101.92	1125.4	1066.29	1082.73	73	63	68		149	206	203
406	250.78	319.31	299.33	308.61	1128.8	1138.47	1077.79	1096.36	68	66	63		146	202	195
407	255.58	324.11	302.23	311.55	1147.04	1171.66	1106.56	1110.96	72	65	64		143	203	205
408	258.47	325.06	311.92	320.37	1173.91	1186.75	1119.99	1132.38	72	67	68		148	205	196
409	261.35	333.69	319.67	314.49	1187.35	1211.89	1141.08	1154.78	70	64	71		148	200	205
410	269.03	340.41	324.51	326.25	1211.35	1227.98	1156.42	1172.3	69	65	66		147	200	203
411	271.92	343.28	326.45	341.92	1232.46	1244.07	1175.6	1200.54	72	65	66		147	207	202
412	275.76	346.16	327.42	339.96	1258.38	1264.19	1188.07	1210.28	70	63	68		148	202	197
413	288.25	350.95	338.08	345.84	1267.02	1285.31	1213.96	1228.78	77	65	65		146	205	210
414	288.25	357.67	347.76	350.74	1294.86	1301.4	1236.01	1252.15	70	67	73		151	205	202
415	293.06	361.5	348.73	362.49	1318.85	1320.51	1253.27	1273.57	73	64	73		151	201	204
416	295.94	365.34	358.42	365.43	1331.33	1338.61	1265.74	1297.91	75	68	68		144	210	198
417	298.82	373.97	362.29	373.27	1362.05	1358.72	1287.79	1306.67	71	69	63		147	208	195
418	314.19	384.52	366.17	381.11	1373.56	1375.82	1310.81	1323.22	70	64	66		142	206	203
419	313.23	385.47	374.89	384.05	1396.6	1399.96	1322.31	1349.51	69	67	66		149	206	202
420	312.27	392.19	378.76	390.91	1405.24	1417.06	1339.57	1369.96	71	67	67		147	203	204
421	324.76	390.27	384.57	398.74	1422.52	1446.22	1351.08	1382.62	76	64	68		149	202	202
422	323.8	395.06	392.32	407.56	1448.43	1451.25	1368.34	1398.2	72	67	62		146	202	204
423	328.61	401.78	401.04	410.5	1465.71	1476.39	1387.52	1420.59	77	60	66		144	206	197
424	339.18	402.73	404.92	412.46	1481.07	1492.48	1408.61	1437.14	70	64	62		144	203	198
425	342.06	412.32	405.88	422.26	1505.07	1503.55	1424.91	1448.83	71	63	66		143	202	204
426	348.78	421.91	421.38	431.08	1516.58	1529.7	1442.17	1465.38	73	64	64		146	203	204
427	344.94	432.46	424.29	434.01	1540.58	1536.74	1460.39	1478.04	73	67	63		144	208	198
428	360.31	434.38	427.2	443.81	1554.98	1566.91	1473.82	1512.12	73	66	65		140	205	196
429	363.2	439.17	441.73	449.69	1575.14	1572.94	1487.24	1525.75	72	65	62		144	203	199
430	369.92	439.17	442.69	448.71	1593.37	1587.02	1497.79	1545.22	78	67	62		141	199	197
431	376.65	446.84	450.44	455.57	1614.49	1608.14	1522.72	1556.91	73	66	66		139	211	196
432	388.18	448.76	452.38	464.39	1628.89	1620.21	1528.47	1577.35	71	66	67		142	201	194
433	382.41	456.43	456.26	479.08	1636.57	1638.31	1545.73	1590.98	72	65	61		143	201	196
434	386.26	465.06	467.88	477.12	1662.48	1656.42	1570.67	1603.64	76	64	64		137	199	192
435	397.79	471.77	472.72	490.84	1675.92	1675.52	1585.05	1624.09	73	67	67		137	197	192
436	400.67	475.61	485.32	488.88	1691.28	1688.6	1600.39	1634.8	75	68	63		139	200	197
437	403.55	482.32	483.38	498.68	1699.92	1702.68	1620.53	1659.14	72	67	62		138	202	193
438	405.47	489.03	486.29	501.61	1727.75	1719.78	1632.99	1670.83	75	68	60		138	195	191
439	417	489.03	497.91	515.33	1739.27	1746.93	1648.34	1686.4	73	67	59		136	197	194
440	420.85	500.54	502.75	515.33	1758.47	1749.95	1657.92	1700.04	75	64	60		135	197	189
441	425.65	503.42	506.63	521.21	1766.15	1774.08	1677.1	1722.43	78	66	60		140	196	192
442	427.57	505.34	519.22	528.07	1790.15	1789.17	1692.44	1734.11	76	67	62		135	199	195
443	435.26	510.13	529.88	534.92	1807.42	1801.24	1706.83	1743.85	71	68	62		136	196	187
444	437.18	518.76	530.85	531.99	1822.78	1820.35	1714.5	1767.22	73	63	67		139	195	192
445	444.87	522.6	532.78	550.6	1841.98	1835.43	1735.59	1776.96	73	70	59		137	193	186
446	449.67	531.23	545.38	555.5	1848.7	1839.46	1755.73	1794.48	71	65	66		132	194	190
447	454.48	532.19	545.38	558.44	1872.69	1856.55	1756.69	1806.17	71	67	64		136	195	190
448	456.4	543.69	554.09	566.28	1882.29	1880.69	1776.83	1824.67	77	73	64		129	185	188
449	466.97	549.45	560.88	574.11	1897.65	1890.75	1796	1845.11	70	65	64		130	191	183
450	468.89	549.45	565.72	576.07	1906.29	1909.86	1807.51	1855.82	71	69	66		128	200	186
451	472.73	561.91	569.59	587.83	1932.21	1914.89	1832.44	1871.4	71	67	59		131	187	184
452	480.42	563.83	575.41	590.77	1948.52	1932.99	1838.2	1880.17	77	66	65		127	187	183
453	486.18	572.46	587.03	594.69	1967.72	1942.04	1858.33	1904.51	70	69	62		130	187	184
454	489.07	575.34	587.03	607.42	1967.72	1958.13	1862.17	1904.51	70	69	65		129	185	180
455	492.91	579.17	592.84	616.24	1985	1973.22	1871.76	1921.06	76	70	64		129	186	184
456	502.52	585.88	605.44	617.22	2001.32	1997.35	1897.65	1931.77	73	69	63		129	185	179
457	509.24	587.8	609.31	624.08	2015.71	1996.35	1912.03	1947.35	69	66	67		127	185	177
458	504.44	593.55	619.97	628.98	2034.91	2015.46	1923.54	1960.98	72	69	66		127	187	184
459	512.13	606.98	620.93	634.86	2045.47	2032.55	1931.21	1984.35	73	66	62		127	184	183
460	515.01	600.27	627.72	641.71	2062.75	2049.65	1945.59	1992.14	71	72	62		124	183	177
461	522.7	605.06	634.5	656.41	2075.23	2056.69	1968.61	2011.61	75	72	62		127	183	181
462	530.38	612.73	636.43	659.35	2090.58	2079.82	1967.65	2025.24	70	72	67		127	185	174
463	538.07	621.36	646.12	663.27	2105.94	2082.84	1990.66	2028.16	66	66	63		128	180	178
464	547.68	629.03	655.81	665.23	2118.42	2101.95	2006	2044.72	73	67	66		126	186	178
465	541.91	631.91	659.68	669.15	2138.58	2109.99	2020.39	2058.35	73	69	64		125	183	176
466	549.6	644.38	667.43	680.9	2142.42	2129.1	2034.77	2073.93	73	69	63		128	183	174
467	557.29	649.17	675.18	683.84	2152.97	2141.17	2044.36	2088.53	73	70	61		122	178	176
468	562.09	653.01	677.12	693.64	2177.93	2140.17	2061.62	2100.22	72	70	67		122	180	170
469	564.01	656.84	685.84	708.33	2191.37	2166.31	2067.37	2116.77	73	72	62		124	177	173
470	565.93	661.64	690.68	700.5	2207.69	2182.41	2082.71	2128.45	71	69	66		121	182	176
471	571.7	664.51	696.49	705.4	2219.2	2192.46	2085.59	2141.11	69	68	59		121	175	173
472	586.11	671.22	699.4	715.19	2231.68	2209.56	2107.64	2166.43	71	70	63		122	181	176
473	585.15	672.18	703.27	725.97	2252.8	2222.63	2126.82	2173.24	73	72	66		127	181	170
474	588.99	679.85	710.05	728.91	2252.8	2229.67	2131.62	2178.11	72	67	64		123	179	174
475	611.09	687.53	720.71	734.79	2275.84	2248.78	2145.04	2187.85	72	70	66		122	180	179
476	602.44	694.24	716.84	738.71	2284.48	2251.8	2153.67	2213.16	70	67	63		122	181	176
477	602.44	697.11	729.43	749.48	2296.95	2273.93	2168.06	2223.87	72	75	67		124	178	176
478	615.9	699.99	734.27	751.44	2312.31	2272.92	2181.48	2221.93	72	70	68		123	175	175
479	620.7	708.62	743.96	756.34	2325.75	2283.98	2197.78	2247.24	76	73	68		116	180	171
480	625.5	715.33	749.77	770.06	2341.11	2307.11	2204.49	2259.9	72	72	63		118	176	168
481	628.39	720.13	760.43	766.14	2350.71	2324.21	2219.84	2264.77	71	76	64		122	176	173
482	633.19	725.88	764.3	777.89	2364.14	2327.23	2227.51	2278.4	73	77	64		116	173	174
483	644.72	730.68	769.15	788.67	2384.3	2342.31	2245.73	2294.95	69	68	67		119	173	174
484	645.68	736.43	773.02	794.55	2381.42	2354.38	2257.23	2311.5	75	70	66		118	175	175
485	642.8	735.47	779.8	803.37	2392.94	2368.46	2267.78	2313.45	72	75	64		122	172	175
486	652.41	743.14	779.8	805.33	2418.86	2378.52	2276.41	2325.14	76	72	67		117	175	173
487	656.25	750.81	796.27	808.27	2425.58	2392.6	2285.04	2338.77	72	72	67		119	172	169
488	667.78	759.44	798.21	815.12	2437.09	2399.64	2301.34	2345.58	73	74	69		115	174	176
489	668.74	754.65	806.92	828.84	2440.93	2412.72	2312.85	2366.03	71	67	68		117	173	169
490	668.74	765.2	807.89	829.82	2466.85	2425.79	2326.27	2376.74	75	76	68		121	172	170
491	680.27	775.74	813.71	837.66	2466.85	2439.87	2346.41	2398.16	72	72	73		118	175	176
492	686.04	783.41	816.61	843.54	2489.89	2447.92	2353.12	2393.29	72	72	67		121	172	175
493	687.96	791.09	827.27	850.39	2493.73	2452.94	2356	2400.11	72	76	69		117	175	166
494	693.72	795.88	838.89	858.23	2511	2469.04	2375.18	2425.42	73	70	61		117	173	173
495	696.61	800.67	843.73	862.15	2523.48	2479.09	2384.76	2425.42	75	74	68		124	175	172
496	707.18	802.59	844.7	868.03	2529.24	2493.17	2392.44	2447.82	75	73	66		116	174	170
497	706.22	803.55	857.3	872.93	2547.48	2504.24	2405.86	2453.66	70	74	71		119	176	168
498	717.75	814.1	856.33	881.74	2558.04	2514.29	2415.45	2459.5	75	76	73		121	173	168
499	718.71	822.73	867.95	894.48	2563.8	2521.33	2434.63	2479.95	83	72	67		121	172	171
500	724.47	828.48	861.17	886.64	2574.35	2541.45	2436.54	2483.84	71	72	68		114	172	168
501	729.28	827.52	880.55	905.26	2598.35	2550.5	2461.48	2515.98	72	74	65		117	174	169
502	734.08	840.95	875.7	902.32	2609.87	2551.5	2473.94	2521.82	77	74	65		121	175	170
503	738.88	848.62	884.42	905.26	2607.95	2558.54	2480.65	2520.84	76	72	68		118	167	172
504	750.41	845.74	894.11	911.14	2621.39	2573.63	2480.65	2521.82	76	72	67		117	172	170
505	741.77	857.25	900.89	921.91	2646.34	2592.74	2496	2540.32	75	74	71		119	170	169
506	757.14	851.5	912.51	927.79	2654.02	2590.73	2497.91	2557.84	77	79	71		116	174	172
507	763.87	864.92	903.79	933.67	2662.66	2614.86	2531.48	2563.69	77	76	73		118	168	165
508	765.79	865.88	914.45	947.39	2662.66	2616.88	2534.35	2578.29	73	78	68		114	169	166
509	771.55	875.47	924.14	944.45	2680.9	2649.06	2530.52	2589	77	78	73		117	172	169
510	781.16	879.3	931.89	951.3	2690.5	2646.04	2546.82	2602.63	71	80	69		119	172	169
511	781.16	892.73	939.64	955.22	2703.94	2656.1	2553.53	2612.37	75	76	67		118	172	169
512	787.89	880.26	934.79	968.94	2717.37	2669.17	2568.87	2621.13	71	77	69		114	167	170
513	790.77	893.69	951.26	969.92	2725.05	2670.18	2585.17	2639.63	77	77	72		122	168	170
514	792.69	902.32	955.13	971.88	2736.57	2692.3	2595.72	2645.47	75	76	75		112	165	167
515	805.18	904.24	955.13	980.7	2747.13	2691.3	2602.43	2646.45	76	75	71		112	172	168
516	805.18	907.11	964.82	990.49	2764.41	2711.41	2610.1	2666.89	73	77	71		118	164	168
517	805.18	909.99	975.48	985.59	2782.64	2705.38	2625.45	2671.76	77	72	68		115	173	171
518	812.87	921.5	972.57	999.31	2778.81	2724.49	2634.08	2684.42	76	79	71		117	166	168
519	812.87	930.13	985.16	1004.21	2796.08	2743.6	2640.79	2692.21	72	72	67		118	166	168
520	825.36	933.96	991.95	1005.19	2801.84	2747.62	2645.58	2701.95	83	77	71		118	172	168
521	830.16	933	992.91	1014.01	2819.12	2750.64	2658.05	2715.58	75	74	74		116	176	172
522	836.89	946.43	1004.54	1022.82	2830.64	2777.79	2679.14	2726.29	76	77	74		121	174	175
523	845.54	956.02	1005.51	1027.72	2837.36	2785.84	2684.9	2736.03	71	76	73		114	169	166
524	849.38	957.93	1014.23	1034.58	2850.8	2790.86	2689.69	2747.71	72	77	69		117	168	167
525	844.58	957.93	1021.98	1038.5	2868.07	2788.85	2698.32	2752.58	71	73	72		117	168	169
526	856.11	971.36	1030.69	1047.32	2864.23	2821.04	2723.25	2758.42	73	78	71		117	169	169
527	858.99	961.77	1033.6	1063.97	2874.79	2815	2735.72	2772.05	78	76	71		116	168	170
528	861.87	972.32	1035.54	1056.13	2888.23	2819.02	2729.97	2785.68	76	79	74		118	174	172
529	869.56	980.95	1034.57	1066.91	2907.43	2845.17	2742.43	2792.5	79	77	76		116	169	165
530	869.56	989.58	1042.32	1072.79	2913.19	2849.2	2750.1	2809.05	77	79	76		115	172	174
531	883.01	996.29	1055.88	1081.61	2928.54	2864.28	2761.61	2826.58	76	82	75		119	175	168
532	880.13	1004.92	1064.6	1075.73	2920.87	2863.28	2777.91	2827.55	75	83	71		118	166	170
533	888.77	995.33	1068.47	1093.36	2943.9	2871.32	2783.66	2835.34	76	78	72		121	170	173
534	892.62	1009.71	1068.47	1091.4	2957.34	2881.38	2792.29	2839.24	75	80	69		116	170	174
535	900.3	1016.43	1080.1	1101.2	2968.86	2889.42	2803.8	2861.63	77	75	76		121	170	172
536	905.11	1016.43	1083	1111	2968.86	2899.48	2799.01	2850.92	72	80	72		114	173	170
537	908.95	1026.97	1093.66	1113.94	2989.02	2908.53	2821.06	2865.52	72	76	72		119	169	175
538	909.91	1026.97	1104.31	1115.9	3002.45	2928.65	2823.94	2873.31	83	77	68		116	172	170
539	921.44	1034.64	1102.38	1121.77	3002.45	2924.63	2829.69	2889.87	77	78	72		112	173	171
540	924.33	1042.32	1110.13	1129.61	3013.01	2940.72	2845.99	2902.52	78	82	74		117	169	167
541	928.17	1052.86	1118.84	1136.47	3021.65	2945.75	2855.58	2907.39	78	80	74		122	174	169
542	938.74	1054.78	1121.75	1137.45	3041.81	2970.89	2871.88	2914.21	79	77	76		114	169	174
543	941.62	1063.41	1134.34	1137.45	3038.93	2961.84	2872.84	2929.79	84	83	71		116	170	171
544	950.27	1054.78	1123.69	1155.09	3048.53	2973.91	2880.51	2931.73	73	79	75		119	174	174
545	953.15	1065.33	1136.28	1160.96	3080.2	2986.98	2891.06	2941.47	77	84	72		116	173	175
546	957.95	1071.08	1142.09	1162.92	3079.24	2993.01	2893.94	2948.29	84	79	75		116	168	176
547	956.03	1080.67	1147.91	1171.74	3089.8	3004.08	2909.28	2962.89	77	83	72		123	176	173
548	965.64	1091.22	1148.87	1177.62	3099.4	3003.07	2918.87	2967.76	77	80	75		114	170	171
549	963.72	1087.38	1156.62	1183.5	3098.44	3023.19	2931.33	2978.47	83	80	78		117	173	174
550	971.41	1092.18	1160.5	1192.31	3115.72	3030.23	2938.05	2999.89	82	86	78		118	173	178
551	980.05	1091.22	1171.15	1192.31	3113.8	3037.27	2944.76	2999.89	75	82	71		116	170	174
552	981.98	1109.44	1185.68	1201.13	3131.08	3042.29	2957.22	3011.58	79	82	77		118	175	176
553	993.51	1112.31	1185.68	1203.09	3136.83	3051.35	2964.89	3009.63	73	82	75		119	177	175
554	989.66	1111.36	1186.65	1211.91	3137.79	3057.38	2966.81	3014.5	80	77	74		118	176	177
555	1000.23	1119.99	1191.5	1207.01	3155.07	3082.52	2981.2	3035.92	78	84	74		116	175	171
556	1003.11	1130.53	1195.37	1214.85	3164.67	3081.52	2993.66	3045.65	80	82	73		122	168	174
557	1004.07	1134.37	1212.81	1227.58	3171.39	3090.57	3000.37	3058.31	82	85	73		117	174	170
558	1024.25	1127.66	1204.09	1227.58	3193.47	3091.57	2996.54	3060.26	80	79	75		118	176	175
559	1024.25	1143	1210.87	1237.38	3194.43	3106.66	3026.26	3069.02	77	79	74		115	178	177
560	1022.33	1143	1224.43	1244.24	3210.74	3128.79	3014.76	3079.73	79	83	73		118	173	173
561	1026.17	1143	1223.46	1254.04	3207.86	3120.74	3019.55	3087.52	79	80	73		115	175	178
562	1030.02	1159.3	1235.09	1260.89	3225.14	3125.77	3041.61	3099.21	78	82	73		121	172	172
563	1041.55	1156.42	1234.12	1264.81	3231.86	3138.84	3046.4	3109.92	84	83	78		119	179	177
564	1036.74	1164.1	1239.93	1266.77	3247.22	3155.94	3056.95	3108.94	79	82	73		118	172	178
565	1045.39	1174.64	1245.74	1275.59	3244.34	3153.93	3074.21	3117.71	79	85	83		117	175	178
566	1049.23	1174.64	1247.68	1284.41	3261.62	3161.97	3065.58	3138.15	82	85	76		122	177	177
567	1056.92	1186.15	1256.4	1281.47	3264.5	3185.11	3078.04	3144.97	82	87	79		122	181	178
568	1066.53	1195.74	1258.34	1285.39	3276.01	3177.06	3079.96	3136.21	82	86	73		117	172	179
569	1070.37	1189.03	1267.06	1301.06	3280.81	3185.11	3100.1	3152.76	80	85	83		121	177	175
570	1067.49	1196.7	1271.9	1305.96	3281.77	3202.2	3099.14	3171.26	78	85	78		116	176	181
571	1077.1	1206.29	1281.59	1308.9	3295.21	3209.24	3109.69	3159.57	82	86	79		121	179	184
572	1080.94	1209.16	1279.65	1308.9	3311.53	3206.23	3125.99	3180.02	84	83	76		119	174	180
573	1084.79	1213	1287.4	1314.78	3309.61	3220.31	3133.66	3164.44	80	83	85		118	181	179
574	1092.47	1217.79	1303.87	1327.52	3329.77	3235.39	3138.45	3193.65	82	89	79		121	181	183
575	1096.32	1230.26	1302.9	1332.41	3342.25	3228.35	3140.37	3209.23	82	85	80		114	179	176
576	1097.28	1227.38	1307.74	1337.31	3326.89	3245.45	3147.08	3217.02	82	84	79		118	178	178
577	1100.16	1234.09	1318.4	1342.21	3361.44	3256.51	3161.47	3215.07	83	85	78		119	176	178
578	1102.08	1240.81	1318.4	1340.25	3359.52	3273.61	3179.69	3222.86	80	88	77		117	176	181
579	1110.73	1239.85	1318.4	1346.13	3362.4	3274.61	3166.26	3221.89	82	85	77		114	176	178
580	1114.57	1253.27	1322.27	1364.74	3368.16	3269.59	3177.77	3250.13	80	84	77		123	177	181
581	1126.1	1251.35	1345.52	1359.85	3386.4	3294.73	3186.4	3246.23	84	87	84		121	183	178
582	1126.1	1259.98	1342.61	1374.54	3396	3284.67	3195.99	3257.92	83	82	76		123	176	180
583	1131.87	1266.7	1341.64	1363.76	3393.12	3294.73	3194.07	3261.81	83	88	83		117	183	186
584	1134.75	1268.61	1357.14	1371.6	3407.52	3311.83	3208.45	3262.78	82	83	77		118	181	180
585	1141.47	1270.53	1361.99	1382.38	3414.23	3313.84	3223.8	3279.34	92	85	80		114	183	186
586	1154.93	1276.29	1362.96	1389.24	3423.83	3321.88	3228.59	3281.28	85	90	80		116	183	185
587	1150.12	1283	1365.86	1393.16	3424.79	3336.97	3222.84	3308.55	83	83	78		122	185	186
588	1156.85	1285.87	1359.08	1404.91	3440.15	3336.97	3241.06	3299.78	82	86	77		117	180	181
589	1154.93	1302.18	1392.99	1406.87	3445.91	3342	3237.22	3302.7	84	86	83		117	182	186
590	1164.53	1304.09	1381.36	1409.81	3462.23	3361.11	3251.6	3318.28	84	89	77		118	182	189
591	1171.26	1307.93	1389.11	1410.79	3470.87	3365.13	3269.82	3319.26	85	88	84		121	178	186
592	1172.22	1310.81	1397.83	1418.63	3471.83	3367.14	3280.37	3327.05	82	93	79		122	183	184
593	1178.95	1314.64	1406.55	1431.37	3475.67	3370.16	3277.49	3343.6	84	82	79		119	182	184
594	1189.52	1318.48	1399.77	1426.47	3479.51	3382.23	3293.79	3347.49	84	84	83		123	187	189
595	1193.36	1335.74	1410.42	1429.41	3505.42	3392.28	3286.12	3352.36	88	87	79		116	182	180
596	1193.36	1338.61	1420.11	1439.2	3501.58	3394.29	3308.18	3366.97	87	94	85		123	189	188
597	1202.01	1335.74	1431.73	1452.92	3515.98	3404.35	3305.3	3367.94	88	92	78		124	184	190
598	1199.12	1343.41	1424.95	1459.78	3506.38	3415.41	3307.22	3374.76	79	86	80		123	183	187
599	1199.12	1348.2	1429.8	1461.74	3530.38	3420.44	3323.52	3383.52	87	88	85		122	186	187
600	1210.65	1351.08	1436.58	1462.72	3530.38	3420.44	3338.86	3400.07	87	88	84		119	189	188
601	1218.34	1364.5	1441.42	1464.68	3538.06	3428.49	3335.03	3392.28	84	93	79		123	183	187
602	1210.65	1367.38	1454.98	1471.53	3539.98	3424.47	3329.27	3397.15	87	92	80		123	183	187
603	1216.42	1364.5	1455.95	1473.49	3547.66	3438.55	3347.49	3409.81	83	90	81		122	183	184
604	1234.68	1371.22	1454.98	1489.17	3560.13	3458.66	3345.57	3418.57	85	92	84		119	186	191
605	1233.71	1379.85	1460.79	1493.09	3569.73	3450.62	3373.38	3424.41	87	88	84		126	183	193
606	1241.4	1376.01	1468.54	1500.92	3568.77	3461.68	3369.55	3420.52	87	86	79		118	186	189
607	1241.4	1392.31	1481.14	1497.01	3595.65	3479.78	3375.3	3453.62	84	88	85		118	183	188
608	1245.24	1391.35	1481.14	1500.92	3593.73	3481.79	3385.85	3447.78	91	92	83		123	186	188
609	1254.85	1405.74	1487.92	1508.76	3598.53	3489.84	3393.52	3456.54	87	89	85		121	186	190
610	1256.77	1400.94	1487.92	1517.58	3600.45	3498.89	3392.56	3471.15	83	85	83		117	185	186
611	1262.54	1412.45	1496.64	1524.44	3600.45	3495.87	3394.48	3465.31	83	88	84		123	185	191
612	1269.27	1418.2	1492.76	1522.48	3616.77	3502.91	3414.61	3466.28	86	92	88		121	190	187
613	1281.76	1429.71	1501.48	1538.15	3621.57	3515.99	3414.61	3496.47	90	93	78		119	184	189
614	1275.03	1422.04	1509.23	1532.28	3635	3516.99	3419.41	3477.97	85	93	87		122	192	188
615	1281.76	1425.87	1513.1	1545.01	3638.84	3520.01	3419.41	3490.62	88	92	87		122	189	188
616	1282.72	1430.67	1511.17	1545.01	3640.76	3528.06	3432.83	3512.04	85	88	88		124	189	190
617	1288.48	1440.26	1516.01	1560.69	3651.32	3537.11	3426.12	3506.2	93	90	87		127	194	193
618	1297.13	1447.93	1538.29	1551.87	3638.84	3563.26	3454.89	3521.78	86	90	84		126	194	192
619	1307.7	1446.97	1535.38	1554.81	3659.96	3568.28	3451.05	3520.81	87	95	87		125	195	192
620	1304.82	1456.56	1553.79	1572.44	3667.64	3562.25	3453.93	3533.47	88	88	86		125	196	194
621	1308.66	1457.52	1542.17	1564.61	3680.12	3568.28	3466.4	3538.33	86	92	80		124	189	199
622	1313.46	1460.39	1550.88	1580.28	3683.96	3570.3	3466.4	3541.25	90	94	81		125	192	191
623	1324.99	1470.94	1554.76	1590.08	3696.43	3581.36	3480.78	3539.31	91	96	80		123	192	189
624	1324.03	1473.82	1550.88	1581.26	3697.39	3587.39	3480.78	3546.12	91	92	84		119	193	197
625	1316.35	1473.82	1565.41	1597.92	3711.79	3601.47	3487.49	3555.86	88	94	81		127	195	192
626	1331.72	1482.45	1565.41	1594	3720.43	3602.48	3495.16	3572.41	86	94	85		122	190	195
627	1336.52	1493	1575.1	1605.75	3725.23	3597.45	3498.04	3575.33	85	94	86		126	195	190
628	1333.64	1485.32	1583.82	1608.69	3714.67	3601.47	3497.08	3579.23	92	93	86		126	189	193
629	1342.29	1497.79	1583.82	1610.65	3729.07	3613.54	3508.59	3575.33	92	94	79		121	191	198
630	1342.29	1496.83	1590.6	1624.37	3746.35	3616.56	3514.34	3582.15	87	93	80		127	189	195
631	1352.86	1501.63	1614.82	1631.23	3742.51	3628.63	3528.72	3587.99	90	88	85		123	193	192
632	1363.43	1514.09	1603.19	1615.55	3754.99	3637.68	3536.39	3603.57	86	93	86		123	197	195
633	1358.62	1521.76	1606.1	1637.11	3764.59	3662.82	3557.49	3617.2	92	92	85		128	195	193
634	1362.47	1522.72	1608.04	1638.09	3765.55	3659.8	3544.07	3614.28	90	95	85		125	191	198
635	1371.11	1526.56	1627.41	1642.98	3777.06	3661.82	3551.74	3622.07	90	95	87		126	195	197
636	1384.57	1539.98	1613.85	1641.02	3770.34	3661.82	3547.9	3622.07	92	94	85		123	200	191
637	1378.8	1532.31	1626.44	1650.82	3777.06	3660.81	3552.7	3637.65	87	94	85		127	195	200
638	1379.76	1536.15	1633.22	1660.62	3787.62	3679.92	3576.67	3639.6	88	90	84		123	197	197
639	1385.53	1544.78	1639.03	1669.44	3794.34	3683.94	3563.24	3641.54	88	96	86		126	201	198
640	1393.21	1552.45	1638.07	1670.42	3809.7	3676.9	3585.3	3658.1	88	96	85		127	198	202
641	1387.45	1553.41	1645.82	1675.31	3801.06	3697.02	3581.46	3659.07	97	96	91		127	198	202
642	1402.82	1561.08	1658.41	1682.17	3824.1	3692.99	3576.67	3661.99	88	97	90		127	196	199
643	1405.7	1575.46	1661.31	1681.19	3824.1	3719.14	3590.09	3678.54	88	94	87		131	199	204
644	1405.7	1579.3	1661.31	1688.05	3826.98	3707.07	3604.48	3690.23	95	98	88		126	199	194
645	1415.31	1570.67	1658.41	1691.97	3834.66	3717.13	3606.39	3698.02	90	98	85		130	196	196

## Sheet: Fig. 2B
	[Cd2+] Log M	DMSO - RFU																		EFV 20uM - RFU
	-7.5	137	126	115	116	131	105	103	99	120	183	86	70	152	142	101	119	121	121	229	262
	-6.52288	206	244	239	244	237	259	220	234	240	238	181	164	230	229	167	203	203	140	641	657
	-6	262	312	350	342	340	318	279	295	291	333	289	211	309	357	264	253	258	210	999	1037
	-5.52288	402	446	462	483	467	462	408	435	395	459	449	279	440	496	405	353	366	258	1489	1642
	-5	489	625	687	699	653	660	569	485	561	623	543	346	609	670	509	498	445	309	2358	2565
	-4.52288	550	644	727	747	782	785	587	561	584	612	554	353	714	651	596	576	490	316	2848	2605
	-4	444	645	618	630	624	681	532	583	484	551	456	322	554	521	474	428	376	281	2767	2912
	-3.52288	389	487	553	527	557	533	432	506	341	371	413	283	388	412	258	234	231	193	2357	2579

## Sheet: Fig. 2C
Time (sec)	SLC39A8 DMSO			SLC39A8 EFV 25uM			SLC39A4 DMSO			SLC39A4 EFV 25uM			SLC39A14 DMSO			SLC39A14 EFV 25uM
6	0	0	0	0	0	0	0	0	0	0	0	0	0	0	0	0	0	0
7	-5	-6	-1	3	8	7	-2	1	2	-2	2	4	-2	-2	-3	3	2	0
8	5	1	3	8	4	3	2	2	2	1	0	7	2	0	3	-4	-5	4
9	2	-3	-7	1	0	1	0	3	5	0	1	4	1	0	0	1	1	3
10	2	-7	0	2	3	-2	-3	-6	6	-2	2	1	0	-1	0	-3	5	4
11	-3	2	1	4	5	6	-2	3	3	0	1	2	-2	3	-4	-3	1	1
12	2	-3	0	3	1	3	2	2	3	4	0	2	-2	0	0	1	1	0
13	0	-3	0	1	5	5	4	-2	1	-5	-1	6	-5	-2	-2	-1	-2	0
14	-4	-2	-1	5	3	4	-3	0	3	4	3	-6	-6	-2	-4	-5	-2	0
15	1	0	0	4	-1	7	2	0	6	-2	3	5	3	-4	2	0	-2	4
16	1	-6	-3	8	-1	5	3	-2	1	3	2	4	-2	0	2	-1	1	-1
17	-3	-2	-3	4	3	4	3	2	4	1	-1	1	1	3	-2	-5	-4	-5
18	3	-4	-1	8	1	3	2	-1	4	-2	1	0	1	-1	-1	-1	-4	3
19	3	-6	-1	0	3	0	0	-1	1	-1	5	-2	0	1	-1	-3	-4	-2
20	1	0	0	5	-6	7	3	-2	0	0	-3	-2	-1	7	0	2	-5	4
21	3	-3	-4	5	4	9	7	1	3	-2	2	-4	2	0	-2	-1	-2	11
22	0	0	-2	1	2	15	1	-1	1	2	-2	2	-3	-4	-1	-3	-4	-1
23	3	-4	-1	3	3	6	1	3	1	0	2	5	3	-5	3	1	-2	0
24	2	-2	-3	4	1	7	-1	3	2	-3	2	4	-5	0	2	0	-5	4
25	-3	-3	5	2	2	0	2	-1	0	1	3	1	0	-2	4	-3	-10	-1
26	-3	-6	-4	-2	0	5	3	5	1	-3	2	0	-5	2	3	4	0	-2
27	4	-7	2	1	2	6	2	-3	-3	3	1	5	2	1	-1	-5	-5	-2
28	-5	-4	-3	4	4	7	1	2	0	2	3	7	-3	0	-2	-8	-1	-2
29	7	3	1	8	1	7	1	-1	3	-1	2	3	1	-1	4	6	-5	8
30	-3	-7	-1	-1	6	6	2	4	3	1	-5	-2	2	2	-2	-1	-5	3
31	-5	-2	-2	1	1	6	6	1	3	-2	9	4	-1	1	2	-10	-2	0
32	5	-5	-7	2	-1	1	6	2	0	1	3	2	-1	-2	3	1	-5	4
33	4	-5	1	3	4	3	11	1	2	-2	4	1	-1	-2	2	3	-4	0
34	-2	-7	3	11	3	3	4	5	3	-1	-1	8	2	0	5	1	1	-2
35	0	-4	2	9	0	8	1	-2	7	3	3	8	-5	0	6	-3	-7	0
36	5	-11	1	-1	2	4	4	1	2	-2	8	7	1	0	0	-3	-5	3
37	2	-2	-1	3	5	5	0	-4	-3	4	1	4	4	-5	2	-5	-6	6
38	8	-5	-1	6	3	6	1	3	2	1	3	2	1	-1	0	3	-5	1
39	1	-3	0	4	0	0	-1	0	2	-1	3	4	1	1	5	-6	0	3
40	8	-2	-2	8	-4	9	1	1	3	2	1	6	0	-5	4	-1	-5	3
41	41	30	28	23	16	20	17	17	10	11	-2	6	16	-5	7	15	0	25
42	74	54	58	45	23	45	37	40	22	27	-4	8	29	-5	38	28	-1	39
43	89	67	77	66	43	62	49	51	31	38	5	16	42	-2	53	39	-1	53
44	108	79	90	83	52	81	60	59	31	42	12	25	52	4	67	44	6	54
45	123	87	102	90	57	89	72	66	43	54	15	36	66	8	80	60	6	62
46	133	94	114	98	70	101	78	73	45	50	23	25	72	16	91	47	10	65
47	142	111	118	106	86	107	89	78	53	57	22	27	78	14	93	54	12	64
48	156	112	134	117	97	114	93	83	56	57	32	31	83	17	107	56	8	69
49	161	114	145	124	105	117	100	85	60	56	34	31	90	33	109	55	8	73
50	169	119	148	127	107	120	97	92	65	55	38	34	94	31	118	57	13	70
51	171	123	150	140	116	122	101	90	69	50	44	27	97	43	117	55	14	69
52	180	127	163	136	127	122	99	87	67	55	42	34	99	42	119	55	17	68
53	182	131	165	132	136	133	101	87	75	50	48	34	106	48	120	55	25	70
54	186	131	169	139	127	135	101	86	72	55	45	29	103	57	128	58	25	67
55	187	136	169	138	138	131	97	90	77	53	50	31	105	60	129	60	25	65
56	195	137	173	144	137	133	97	88	79	49	41	28	107	57	130	57	24	69
57	201	140	175	139	147	133	96	89	90	48	45	25	106	63	133	56	25	69
58	193	143	179	141	138	135	90	86	77	45	48	31	107	72	128	53	28	62
59	201	137	184	137	147	134	82	88	83	42	44	25	104	77	133	51	29	57
60	203	141	185	132	142	127	78	87	88	40	47	20	103	73	135	51	29	63
61	203	145	180	132	152	129	78	85	82	42	53	25	109	79	132	49	22	62
62	194	147	183	129	150	127	75	80	83	36	49	20	107	80	133	49	30	59
63	208	147	190	131	151	128	68	84	82	35	50	27	109	86	132	48	36	57
64	204	145	181	132	149	126	67	78	79	32	47	22	110	88	129	48	36	55
65	197	142	183	128	151	125	68	76	87	33	44	24	107	88	129	51	31	63
66	201	148	183	132	148	118	57	74	81	30	46	16	109	91	130	44	28	54
67	201	148	184	129	150	115	53	69	84	22	37	18	103	90	127	37	34	50
68	197	152	178	129	151	118	55	71	79	23	37	19	101	96	127	48	31	50
69	201	145	183	126	153	122	49	73	79	27	44	17	99	94	125	40	31	52
70	200	148	178	125	153	120	47	73	81	19	39	20	104	95	125	43	31	49
71	195	149	178	123	147	120	40	63	81	16	38	13	99	95	116	43	32	53
72	199	148	177	124	144	109	40	63	83	22	33	18	105	97	117	43	29	53
73	197	150	171	113	145	110	46	62	78	17	37	18	98	96	120	39	32	47
74	190	147	175	119	145	109	41	66	82	16	33	15	99	96	116	42	32	45
75	194	144	176	116	147	105	36	62	76	16	35	20	94	97	119	36	31	40
76	195	148	168	120	140	106	33	62	73	14	32	15	98	101	120	37	29	43
77	188	148	165	116	139	107	38	56	76	11	31	11	87	99	116	36	35	39
78	192	142	166	114	142	106	28	48	73	4	26	9	98	99	116	36	31	42
79	189	145	164	107	140	106	25	56	75	9	25	9	90	100	112	42	29	43
80	189	141	158	110	141	100	25	54	78	13	28	7	96	98	107	34	30	45
81	187	136	166	107	136	100	24	51	72	13	26	9	93	101	109	39	34	39
82	181	136	154	105	138	100	21	47	75	9	22	5	94	103	105	34	31	40
83	185	144	159	106	137	99	25	45	75	11	22	9	83	98	106	35	29	44
84	183	140	156	107	134	100	16	45	72	14	19	11	86	106	104	35	25	38
85	180	141	151	103	134	98	19	45	66	7	16	7	88	95	104	30	24	37
86	178	139	154	103	139	98	18	43	72	9	23	6	84	100	104	31	23	39
87	179	136	148	104	134	97	18	45	70	1	25	5	87	99	104	30	28	35
88	174	141	148	100	137	100	21	44	59	7	21	4	84	99	97	28	29	34
89	175	134	154	107	137	90	16	43	68	4	19	5	85	100	104	31	25	37
90	178	141	144	102	133	97	17	43	69	6	12	6	86	99	97	26	29	37
91	176	140	137	100	125	92	21	43	69	4	21	6	91	100	96	33	31	33
92	176	135	139	99	136	90	11	38	59	3	16	4	82	98	95	33	28	38
93	169	137	138	93	124	92	12	42	61	6	12	3	80	92	95	30	22	29
94	171	136	131	103	127	95	12	36	62	1	13	3	79	96	98	29	24	30
95	171	133	138	97	129	92	11	36	56	3	11	5	85	95	89	34	28	37
96	171	137	135	97	127	89	12	39	61	0	10	4	79	95	94	28	23	38
97	166	128	131	97	132	98	8	36	65	4	11	7	75	89	87	29	26	37
98	171	131	128	97	129	91	7	32	57	6	10	-5	77	88	94	33	28	29
99	163	135	130	93	126	87	14	35	57	2	19	-3	80	94	82	35	22	42
100	168	139	127	96	126	92	11	40	58	2	12	4	76	88	89	34	23	38
101	166	131	124	88	127	89	2	37	60	3	13	5	76	85	83	30	22	37
102	160	128	121	97	123	91	8	31	56	0	9	-4	75	85	86	33	24	34
103	159	134	119	97	125	88	2	35	55	2	11	-6	73	86	86	30	20	33
104	152	129	120	94	121	84	7	31	57	1	14	3	71	82	76	36	26	33
105	156	126	122	94	121	87	4	31	60	0	7	1	79	89	80	29	23	30
106	149	129	119	94	118	85	4	28	56	2	8	-3	78	94	86	27	25	33
107	155	132	111	87	120	89	4	27	55	-1	9	0	72	80	82	33	17	33
108	145	123	115	94	112	91	2	30	58	0	3	0	69	82	81	30	20	34
109	151	129	116	98	118	84	-3	27	55	1	7	3	76	81	83	28	20	27
110	152	129	112	96	119	83	-3	31	52	-3	10	1	74	74	80	28	23	28
111	152	125	110	98	122	84	0	24	48	-2	10	3	73	79	82	30	24	29
112	144	127	114	96	116	86	-1	28	47	0	3	-2	71	81	74	33	26	32
113	141	116	105	87	113	88	-6	24	42	-5	4	1	74	75	78	30	19	34
114	141	117	106	89	119	90	-3	29	48	0	7	-5	72	74	74	28	19	32
115	139	126	109	95	124	91	-4	24	47	1	3	1	71	80	75	29	20	29
116	146	124	104	97	120	91	-8	30	48	4	7	-4	67	74	83	36	23	29
117	146	122	108	92	118	84	-6	20	52	-3	5	0	66	71	73	22	19	35
118	138	116	106	90	124	90	-6	28	49	-3	7	0	64	75	73	29	20	28
119	135	116	101	93	113	85	-7	20	48	1	5	2	67	75	72	28	19	29
120	140	116	99	92	111	88	-1	27	49	0	9	-2	67	69	72	33	16	28
121	133	116	102	90	115	88	-1	20	42	0	8	-5	64	73	76	31	24	32
122	139	116	106	96	110	82	-5	21	42	0	8	-6	64	71	67	31	20	34
123	137	117	100	93	109	92	-3	20	43	1	5	-2	58	72	69	31	12	28
124	133	112	100	94	112	88	-7	25	42	0	5	-5	66	68	74	27	19	33
125	127	112	98	97	110	89	-1	27	39	-1	10	0	64	70	78	28	19	30
126	131	109	97	90	112	87	-5	21	43	-4	4	-4	66	64	74	35	20	24
127	126	114	104	94	105	79	-6	22	43	-2	1	3	63	70	71	31	17	30
128	131	111	99	89	113	88	-8	19	43	0	7	-6	65	70	67	31	18	27
129	127	109	100	97	113	85	-10	24	42	0	5	-4	58	66	73	34	22	30
130	120	106	101	99	110	85	-5	20	42	-1	5	-4	62	62	79	30	20	34
131	126	107	99	89	112	89	-7	18	38	1	4	-4	65	65	68	36	18	34
132	121	111	96	96	108	88	-2	21	42	3	3	-3	61	63	69	33	18	37
133	125	109	97	96	120	85	-6	11	39	4	3	-6	64	66	68	34	20	33
134	120	106	94	98	111	85	-12	21	39	3	11	-4	62	64	67	34	18	32
135	123	117	99	92	109	88	-5	21	37	1	4	-5	62	60	72	34	16	34
136	124	106	89	92	116	91	-9	18	41	1	9	-5	59	62	73	33	20	32
137	121	111	95	96	114	85	-12	15	39	2	12	-2	57	64	67	34	14	35
138	117	98	89	98	108	84	-7	18	36	1	5	-3	64	65	63	36	18	29
139	117	106	97	98	110	91	-5	19	40	1	5	-2	63	57	68	33	18	34
140	119	100	90	87	112	92	-11	16	35	2	3	-6	57	59	66	29	18	29
141	121	102	96	94	112	90	-9	21	38	0	3	-5	62	62	68	34	14	33
142	115	103	94	95	105	89	-10	22	35	2	4	-3	59	54	69	26	17	34
143	118	99	87	89	111	84	-10	16	36	-1	8	-3	59	59	63	30	8	27
144	111	101	90	97	111	91	-6	18	32	0	8	-4	61	56	67	23	20	32
145	112	96	88	94	112	83	-8	16	37	2	2	-5	50	53	67	26	11	32
146	111	102	85	93	108	83	-6	19	33	-4	9	-6	59	56	64	31	13	29
147	106	94	87	93	107	91	-11	23	34	1	10	0	57	52	63	30	19	33
148	108	101	89	90	108	89	-6	16	33	1	5	-5	54	53	63	28	13	30
149	106	109	86	95	115	86	-11	16	35	3	2	-2	56	57	61	34	14	32
150	111	103	84	84	112	89	-12	17	28	-2	3	-3	58	51	65	30	12	32
151	114	99	91	95	114	94	-6	19	38	6	5	-4	53	60	67	30	17	30
152	103	93	87	97	107	86	-7	13	34	-1	8	-8	56	53	60	24	11	25
153	110	91	81	95	112	90	-13	15	31	-3	12	-5	61	55	58	29	11	32
154	108	94	86	96	112	86	-10	14	34	3	11	-9	57	56	61	31	18	39
155	110	90	87	95	112	90	-11	15	37	2	7	-4	61	57	66	31	12	28
156	101	92	85	93	108	89	-8	11	35	2	4	-4	51	51	56	29	14	29
157	101	98	86	95	115	90	-8	13	34	3	7	-3	54	54	60	28	14	27
158	107	93	82	93	112	87	-5	16	38	-1	9	-5	52	46	61	27	10	28
159	105	95	80	89	112	83	-8	15	36	-2	11	0	54	49	61	28	8	30
160	97	88	80	97	116	84	-10	8	36	0	0	-5	53	51	56	39	18	33
161	99	90	82	92	111	89	-9	14	35	2	8	-7	50	51	60	31	14	29
162	103	100	81	90	113	79	-11	10	32	2	4	-5	53	47	57	26	14	29
163	105	93	77	97	111	91	-16	14	32	4	9	-3	54	47	57	27	19	27
164	100	94	85	96	109	91	-16	15	33	1	2	-7	56	49	57	30	11	30
165	100	88	80	94	114	86	-5	14	31	6	3	-6	59	53	56	30	12	30
166	100	87	80	90	110	92	-6	14	27	1	4	-5	52	54	57	34	11	25
167	100	94	79	95	111	84	-14	16	28	-1	5	-6	54	53	60	39	12	29
168	99	93	78	86	113	86	-9	17	27	1	7	-7	52	55	59	26	18	32
169	100	98	82	89	112	88	-12	10	32	3	3	-4	52	48	59	29	11	32
170	98	90	78	92	110	94	-10	9	37	1	11	-5	52	54	55	30	14	30
171	100	92	80	89	115	87	-11	13	31	4	9	-2	57	52	61	28	18	27
172	91	91	76	95	114	87	-11	10	28	-4	8	1	52	45	59	30	6	30
173	100	95	86	89	109	90	-7	7	32	0	11	-7	54	60	60	35	13	33
174	98	87	74	95	111	92	-10	16	28	-2	5	1	51	54	60	30	13	30
175	98	93	74	100	113	87	-11	8	27	-1	12	-3	50	54	59	27	13	33
176	94	91	77	94	115	88	-11	10	33	1	8	-3	52	49	60	30	13	33
177	90	85	85	98	116	89	-8	7	27	7	14	-8	52	46	58	29	13	27
178	98	90	79	100	114	96	-12	6	32	6	11	-5	59	47	61	34	14	34
179	92	95	81	96	111	84	-10	7	28	4	15	0	50	49	57	29	20	30
180	90	86	76	94	112	85	-16	3	26	8	13	2	51	49	53	29	16	29
181	99	85	79	102	114	88	-8	11	27	7	7	2	53	52	52	34	14	30
182	96	85	79	94	115	89	-11	6	23	6	8	-4	47	54	55	31	17	35
183	98	88	77	93	113	92	-15	7	26	3	13	1	47	46	61	24	10	25
184	97	85	74	94	116	86	-10	10	26	6	11	-3	47	48	58	29	11	33
185	91	85	78	98	118	94	-11	7	23	9	13	-3	51	55	64	36	14	33
186	89	90	81	94	118	90	-7	9	28	6	12	-7	48	48	64	31	16	34
187	92	84	80	88	118	88	-12	8	32	6	14	-3	53	48	58	36	14	34
188	94	90	80	98	114	91	-9	8	21	3	11	-2	53	46	58	28	8	32
189	93	90	76	94	123	91	-12	8	20	4	13	-6	52	46	59	34	14	34
190	89	83	74	98	118	94	-14	15	23	6	12	-3	47	43	64	30	14	29
191	86	87	76	97	114	94	-9	9	30	3	14	-6	52	47	57	33	16	32
192	90	83	72	97	121	90	-13	9	28	4	15	-4	48	48	52	39	12	28
193	86	83	77	96	113	87	-14	7	23	4	13	-4	52	46	50	35	12	34
194	89	90	77	99	118	97	-14	15	25	2	4	-7	48	47	55	33	19	28
195	86	83	77	97	115	92	-11	8	24	4	11	0	46	42	58	36	11	33
196	79	78	74	94	118	92	-12	8	24	4	12	-5	52	44	59	28	16	34
197	87	84	72	96	110	94	-13	8	28	2	14	-4	55	49	53	30	17	30
198	89	85	78	98	115	95	-8	9	20	7	15	-3	53	51	53	24	10	28
199	91	85	79	95	118	94	-7	15	22	2	14	0	57	47	56	31	13	34
200	82	83	75	98	116	97	-12	14	22	9	10	1	52	43	53	28	12	30
201	91	84	71	98	116	95	-11	5	21	2	12	-5	54	47	55	30	12	38
202	84	77	76	97	114	91	-10	1	21	7	12	2	44	46	57	31	17	33
203	91	87	75	103	114	98	-9	11	25	3	15	-9	55	44	57	31	14	34
204	84	83	72	94	121	95	-9	8	25	10	17	-3	53	45	53	36	14	25
205	86	84	69	96	120	87	-9	5	19	3	16	-3	42	49	55	37	11	32
206	93	80	71	103	116	89	-15	8	20	7	21	-3	53	44	61	33	13	37
207	84	88	69	103	123	99	-12	6	22	7	16	-3	54	45	59	36	11	30
208	87	75	78	96	114	89	-14	9	23	3	19	-6	51	42	60	33	17	30
209	85	86	75	93	121	96	-13	8	27	9	17	-3	53	51	59	35	16	34
210	86	91	75	97	119	96	-15	11	19	6	20	-6	51	47	50	34	12	30
211	90	77	74	102	115	100	-10	7	24	7	21	2	45	46	60	33	14	34
212	94	83	70	97	123	95	-16	8	23	3	17	-5	52	51	57	30	12	29
213	91	80	80	98	119	95	-12	7	28	2	17	-3	52	49	53	37	10	32
214	90	77	70	95	115	99	-13	8	23	1	21	-2	54	39	58	34	13	28
215	78	83	78	94	118	98	-12	10	21	1	22	0	50	47	59	33	13	37
216	86	73	71	104	118	92	-11	16	26	4	23	-4	52	47	53	31	13	33
217	89	83	75	98	123	100	-12	10	24	2	21	-3	53	49	57	36	17	30
218	80	77	72	104	127	97	-15	6	24	3	22	0	51	46	51	36	16	29
219	87	76	71	103	119	92	-4	5	23	8	19	3	50	45	56	36	14	32
220	83	79	69	95	121	91	-10	8	21	9	22	-4	51	51	53	33	13	33
221	83	79	75	96	124	94	-12	9	20	11	19	-3	52	43	57	42	12	30
222	83	79	74	105	125	98	-9	4	24	7	17	-5	54	48	56	29	17	30
223	79	87	76	102	122	96	-9	10	19	3	21	-9	46	48	60	37	13	39
224	84	84	76	97	123	94	-17	9	19	8	24	-6	50	45	57	31	13	30
225	90	84	72	103	121	98	-16	5	22	11	19	1	47	46	55	35	11	35
226	85	80	70	104	122	91	-13	8	20	6	20	2	53	46	67	33	12	33
227	83	84	77	102	122	97	-9	11	26	9	25	-9	47	44	59	36	7	30
228	82	75	82	99	123	94	-12	10	19	9	21	-10	58	45	64	30	17	39
229	80	79	72	102	119	89	-9	7	19	10	24	-4	52	42	59	39	14	30
230	82	77	70	100	121	96	-8	4	23	1	23	-4	50	44	57	40	18	37
231	86	84	81	98	126	103	-6	13	22	4	17	3	47	47	59	37	12	33
232	89	84	71	103	126	95	-10	7	24	7	17	-3	57	49	52	36	19	29
233	87	78	74	97	119	94	-12	9	18	6	17	-2	54	44	61	28	13	33
234	85	78	74	96	120	92	-15	4	22	9	22	-3	47	46	57	34	19	29
235	86	80	75	98	128	99	-5	4	19	14	25	2	51	47	55	35	19	34
236	85	76	75	102	126	98	-9	13	21	3	21	-3	51	42	63	36	11	33
237	86	82	71	102	127	100	-10	9	16	9	19	-2	58	45	53	35	14	34
238	86	78	70	104	123	102	-12	5	18	4	23	3	47	42	57	31	16	27
239	79	80	71	97	125	95	-13	8	23	9	20	0	55	48	57	37	14	33
240	82	75	78	96	120	95	-12	8	23	6	23	-7	51	49	64	34	17	29
241	84	79	78	102	124	92	-5	6	21	8	26	-2	51	49	56	36	14	34
242	82	77	71	104	122	100	-12	10	20	10	22	-2	54	48	56	33	19	33
243	86	82	79	106	124	96	-8	10	18	7	15	-5	51	45	63	31	16	35
244	83	78	71	97	129	100	-11	8	19	10	20	0	51	45	61	37	14	35
245	79	78	69	104	121	96	-7	9	18	6	24	2	54	45	57	33	12	29
246	77	78	76	104	128	95	-11	8	25	11	20	5	55	43	59	37	11	33
247	77	79	71	102	123	101	-10	7	20	11	20	-4	48	45	59	34	12	34
248	79	76	74	96	131	104	-10	7	25	9	22	3	51	47	57	35	12	38
249	83	76	67	96	129	105	-10	11	21	9	23	4	56	46	56	28	16	33
250	83	79	74	99	127	98	-10	6	22	7	21	6	54	48	52	36	16	29
251	78	77	84	104	135	100	-12	4	19	7	26	2	51	44	60	29	12	32
252	83	74	74	97	125	98	-8	6	24	10	24	2	51	47	61	35	18	33
253	80	75	67	102	126	102	-13	6	17	14	21	2	45	51	60	35	18	39
254	73	73	77	103	129	96	-10	3	21	9	24	-4	55	42	60	36	16	35
255	82	70	68	107	133	101	-13	5	22	13	26	-3	55	45	52	36	16	35
256	83	77	68	100	127	102	-7	8	18	8	24	5	55	46	57	30	12	37
257	77	82	75	103	132	98	-13	3	22	13	21	-2	52	48	60	36	18	32
258	85	71	68	102	128	96	-10	6	18	16	20	3	54	48	52	37	12	30
259	86	82	76	109	132	104	-6	9	20	9	19	3	48	49	59	40	12	32
260	79	77	72	100	131	105	-11	10	26	12	20	0	54	40	61	33	11	33
261	74	77	69	100	133	101	-12	10	20	12	21	-2	48	45	58	37	14	34
262	74	75	68	100	128	99	-9	1	21	14	24	2	55	44	57	37	17	30
263	82	74	65	104	131	104	-10	11	21	11	27	4	54	47	60	37	16	33
264	76	79	64	104	131	100	-2	8	22	13	26	1	51	44	66	37	16	28
265	77	74	70	97	126	102	-12	6	23	11	25	7	53	47	58	37	17	32
266	80	79	71	103	133	103	-11	10	22	13	32	4	56	47	61	37	16	37
267	83	76	72	100	136	101	-14	10	25	12	22	-4	55	48	64	30	17	30
268	82	80	70	102	139	107	-9	8	22	14	28	4	50	45	57	36	18	38
269	77	75	75	103	136	100	-7	10	17	14	29	2	55	47	58	36	16	37
270	77	82	67	108	131	100	-9	9	22	11	25	3	54	47	57	34	16	33
271	82	71	66	108	131	105	-10	11	19	12	24	6	55	47	57	39	17	35
272	82	75	75	105	134	111	-10	8	22	14	26	-2	52	44	57	40	13	37
273	78	76	71	102	133	98	-8	8	17	16	27	-2	54	46	58	34	8	30
274	74	79	69	99	138	107	-7	6	24	15	26	5	53	47	56	33	16	28
275	82	76	69	105	133	102	-11	4	16	16	32	4	54	46	61	34	12	35
276	78	77	76	103	138	107	-10	5	17	22	24	3	51	45	59	42	16	37
277	74	78	74	104	134	99	-12	7	24	17	33	1	59	45	56	31	20	37
278	83	77	67	107	140	102	-10	2	19	25	25	-4	55	47	60	41	12	37
279	78	77	72	107	138	110	-6	7	23	25	24	2	50	47	57	37	11	33
280	72	78	72	104	137	100	-11	11	24	27	26	2	56	45	58	42	20	32
281	80	75	71	100	127	104	-12	8	24	27	23	5	57	43	57	34	14	35
282	77	74	74	111	131	97	-13	8	20	25	26	1	55	45	56	31	17	33
283	74	79	72	109	138	109	-10	1	18	24	26	9	53	45	61	37	16	32
284	76	71	71	105	133	92	-10	5	22	28	29	1	54	39	61	41	22	38
285	74	75	72	103	133	103	-11	14	15	30	25	0	55	47	60	36	17	30
286	78	76	76	107	133	103	-6	1	22	28	29	5	54	47	58	35	13	39
287	79	75	78	104	136	105	-12	9	22	30	26	4	52	51	56	42	14	32
288	77	75	70	110	137	104	-8	11	20	26	28	0	52	45	61	37	11	30
289	78	78	70	103	139	107	-9	8	19	27	27	4	55	47	61	37	17	30
290	80	76	71	107	135	102	-8	10	23	23	27	1	52	39	61	39	12	34
291	74	83	70	108	131	102	-9	7	19	25	28	6	54	42	56	39	17	34
292	74	75	71	109	135	107	-11	2	22	29	26	6	54	43	59	40	20	32
293	72	74	75	108	139	110	-4	6	13	26	21	0	55	35	58	31	14	30
294	76	71	77	111	132	107	-10	8	20	27	29	0	51	43	59	44	22	34
295	74	71	74	105	137	106	-7	6	18	24	28	1	47	48	61	36	19	29
296	76	80	66	106	140	98	-12	8	22	19	26	-2	54	43	65	35	19	33
297	78	71	75	109	138	102	-8	5	21	22	27	7	55	48	61	41	7	33
298	80	79	74	106	134	109	-7	5	25	23	25	0	56	44	58	46	16	29
299	84	77	68	107	139	100	-11	7	16	26	28	1	55	45	53	41	14	30
300	78	74	76	106	139	103	-9	9	18	28	33	2	58	47	56	35	16	39
301	77	79	70	109	139	103	-1	9	18	25	24	3	54	44	61	40	16	33
302	78	82	75	107	137	103	-8	11	18	24	32	3	53	47	63	37	19	33
303	80	75	71	113	144	106	-11	5	15	16	33	6	48	44	60	37	16	33
304	82	68	67	108	137	109	-9	8	16	20	28	4	48	44	58	39	14	30
305	79	75	75	113	137	107	-4	7	18	17	35	1	58	49	64	43	18	28
306	78	76	70	105	141	101	-9	5	22	24	28	4	57	46	57	39	14	28
307	74	77	71	107	137	103	-5	15	22	25	35	1	51	48	66	41	13	38
308	79	70	74	111	140	104	-8	7	21	23	35	6	55	40	61	36	18	34
309	70	78	70	106	138	100	-11	4	26	22	32	-2	59	39	61	44	18	30
310	73	75	74	103	144	104	-5	7	18	14	33	-2	54	49	63	36	16	38
311	78	75	76	113	138	99	-9	3	19	23	31	7	57	48	64	40	16	33
312	76	77	71	110	137	102	-8	5	20	16	36	11	56	45	67	43	16	34
313	76	78	78	111	138	105	-8	6	19	12	33	5	57	45	58	41	12	32
314	79	78	71	102	136	107	-6	10	21	18	31	4	58	48	60	43	19	33
315	72	74	68	100	136	103	-9	5	21	19	34	5	59	46	61	37	16	34
316	73	77	72	110	137	104	-9	13	22	22	38	4	55	44	60	37	23	32
317	76	73	69	106	135	107	-1	5	19	17	31	5	55	39	69	41	17	37
318	73	73	76	110	138	100	-10	9	20	18	34	5	53	48	60	36	17	35
319	78	78	77	109	147	106	-8	2	18	22	32	3	54	48	64	40	14	32
320	74	77	74	111	137	110	-3	8	21	17	34	5	58	46	64	37	16	42
321	77	79	67	113	137	107	-5	7	23	20	36	6	56	44	63	40	19	35
322	79	82	71	109	139	105	-4	4	21	13	26	5	57	45	61	40	17	33
323	73	75	71	110	141	112	-9	13	21	16	32	1	55	47	65	44	14	30
324	73	71	69	107	137	104	-10	10	24	15	29	4	53	49	58	34	20	34
325	77	74	75	106	139	112	-9	10	19	18	35	11	53	48	69	37	19	40
326	72	76	68	108	140	106	-4	8	22	20	36	3	57	45	66	44	19	37
327	72	77	74	111	147	109	-8	8	22	17	28	2	58	48	63	44	18	40
328	70	82	75	110	140	101	-5	7	18	17	35	6	54	45	63	43	24	40
329	77	80	71	116	147	102	-6	10	19	9	34	2	54	46	59	39	20	38
330	84	78	72	115	138	109	-8	8	21	20	36	4	54	47	66	35	13	38
331	77	80	78	114	142	104	-8	6	24	15	37	5	62	49	59	47	22	32
332	76	76	69	114	142	112	-2	13	19	15	37	4	59	48	64	40	17	37
333	82	79	69	117	148	109	-9	9	27	17	33	2	56	51	60	40	17	35
334	74	70	69	111	142	105	-3	14	21	18	35	5	64	51	55	43	12	33
335	72	79	78	109	141	113	-7	1	23	14	36	6	51	39	63	36	19	38
336	76	73	75	114	142	109	-2	7	15	13	35	6	63	49	61	40	18	40
337	74	79	75	110	149	107	-6	8	23	22	32	8	54	43	61	41	17	38
338	74	78	68	114	149	109	-7	10	24	15	34	7	61	44	65	43	14	38
339	77	73	75	115	145	105	-7	10	20	15	37	6	54	47	60	44	20	35
340	79	75	71	115	147	107	-8	7	22	17	32	12	62	47	61	43	28	39
341	79	76	72	116	146	112	-5	8	22	17	31	7	54	47	59	43	18	34
342	77	75	78	117	138	109	-4	9	23	19	37	5	62	48	68	39	24	32
343	77	75	69	110	141	110	-7	9	20	20	34	4	57	55	67	46	16	38
344	70	79	75	116	144	106	-4	11	21	19	35	6	55	43	64	44	16	34
345	76	80	84	115	144	104	-6	5	21	15	35	5	51	52	64	41	19	44
346	79	76	76	113	144	107	-5	8	21	18	33	9	62	45	64	41	16	33
347	76	73	77	119	145	107	-2	10	22	18	32	1	58	45	64	43	24	38
348	79	69	70	119	149	114	-2	11	22	15	33	2	56	52	64	47	20	37
349	77	78	79	113	147	120	-5	11	30	25	37	8	59	48	61	43	20	37
350	76	83	69	115	142	113	-5	10	22	18	33	4	55	48	60	43	19	37
351	101	115	106	152	179	144	20	18	38	32	47	19	96	80	93	62	47	63
352	114	122	120	173	194	155	27	30	48	42	63	23	96	89	95	73	53	64
353	124	141	132	181	214	166	40	41	62	43	64	33	108	96	104	77	59	65
354	137	157	148	201	230	183	47	47	68	42	66	26	116	116	110	85	73	82
355	149	168	158	212	244	196	54	53	75	50	68	39	122	111	122	88	71	80
356	161	180	170	231	257	206	61	58	79	48	64	37	120	124	128	93	77	85
357	176	188	189	245	269	224	61	60	87	47	65	35	119	129	137	101	90	97
358	182	202	179	250	282	240	66	63	85	49	66	37	129	139	147	101	91	94
359	192	207	196	275	290	250	67	61	91	47	62	40	140	144	139	105	89	98
360	199	221	200	288	311	260	68	67	92	42	64	44	132	149	143	112	101	106
361	203	224	205	300	320	275	64	68	90	46	63	37	139	146	151	107	96	106
362	207	234	215	319	337	285	66	69	88	47	54	36	132	149	154	114	102	103
363	212	238	218	328	352	294	66	69	90	47	61	38	139	149	155	107	99	106
364	228	242	219	346	358	314	68	68	89	39	56	37	136	155	156	115	100	106
365	230	250	219	360	378	322	63	70	81	41	53	35	147	151	158	104	108	113
366	227	247	233	373	394	332	57	63	84	38	59	34	137	153	158	111	100	109
367	231	253	224	386	414	347	51	62	83	36	54	33	143	157	158	111	101	107
368	233	259	225	405	423	368	52	61	81	34	56	30	139	150	165	112	97	111
369	231	262	233	428	441	381	51	58	78	35	52	35	139	150	164	111	103	111
370	237	264	229	438	465	385	44	61	72	42	49	34	139	149	162	115	99	102
371	230	258	235	452	467	399	42	55	74	38	52	34	139	152	155	108	105	108
372	237	259	233	471	492	417	44	55	77	40	49	31	138	152	158	115	95	103
373	238	271	235	493	512	421	45	53	66	41	50	33	135	146	156	108	96	103
374	243	262	240	515	534	445	45	59	70	38	51	35	136	147	162	109	105	103
375	235	259	236	515	549	459	42	52	69	35	52	34	138	144	155	108	99	104
376	235	264	247	539	572	472	43	56	69	41	53	36	140	142	164	105	96	99
377	243	258	249	552	589	495	39	53	73	42	54	38	143	147	157	110	96	104
378	243	270	252	579	608	511	37	53	68	34	50	31	143	149	157	109	100	106
379	235	271	252	586	635	517	43	49	68	41	46	36	138	146	155	112	100	101
380	243	273	255	603	648	541	40	49	68	46	50	39	136	147	160	115	102	106
381	244	271	252	628	667	555	39	51	62	47	54	40	140	149	156	111	103	98
382	248	266	263	650	687	574	38	50	68	53	57	44	144	149	159	109	105	98
383	250	278	265	663	706	583	41	54	73	48	61	43	147	149	157	114	105	106
384	256	280	269	677	727	604	37	49	75	47	60	39	151	152	155	116	95	101
385	255	287	273	706	741	610	43	54	75	53	62	41	147	147	159	112	97	108
386	263	288	280	728	765	630	39	56	73	50	62	40	148	146	158	120	105	104
387	260	294	280	735	776	651	41	50	72	53	59	44	149	144	154	120	97	104
388	262	297	292	757	802	665	45	51	74	54	69	47	151	152	159	116	100	108
389	268	300	293	776	812	677	42	64	76	58	64	43	152	143	157	117	99	106
390	271	296	297	796	837	697	43	56	81	60	64	49	154	149	163	123	102	107
391	278	307	297	822	860	712	43	63	83	64	69	50	154	156	162	120	103	109
392	283	308	307	827	869	723	45	61	84	60	76	50	154	151	170	125	108	104
393	281	310	315	849	889	748	47	66	90	62	74	54	158	155	167	129	112	108
394	285	324	316	869	908	752	51	64	88	65	75	50	160	164	166	132	114	111
395	288	318	318	875	930	777	47	68	93	65	77	59	164	160	173	130	108	111
396	293	327	334	905	945	785	54	63	88	70	76	59	164	161	163	130	105	112
397	296	329	335	916	963	793	51	64	92	72	83	60	170	162	175	129	114	109
398	298	339	344	936	978	814	58	71	98	74	77	63	169	164	174	141	114	112
399	302	338	342	948	990	827	58	76	106	71	89	66	174	167	173	134	114	113
400	311	339	342	965	1013	847	66	71	99	76	88	67	171	164	175	139	108	116
401	312	341	354	984	1026	860	65	75	101	78	89	71	178	167	171	137	111	109
402	309	351	361	995	1040	874	64	80	104	78	87	67	183	172	180	142	112	119
403	318	355	367	1016	1062	887	65	71	103	79	93	69	179	169	177	142	116	113
404	324	356	372	1034	1079	897	67	81	107	79	94	74	174	175	183	145	117	117
405	327	362	374	1048	1092	915	76	78	111	80	98	79	175	178	183	142	117	117
406	330	368	385	1057	1109	931	72	88	115	82	98	77	180	177	185	145	118	114
407	339	377	379	1082	1121	945	78	80	117	87	101	79	179	182	188	149	114	124
408	340	385	396	1101	1134	952	78	89	121	89	106	77	186	185	191	148	122	117
409	343	384	399	1101	1145	972	82	91	117	92	105	87	194	184	189	155	122	122
410	351	387	407	1120	1171	982	82	93	125	97	106	83	195	185	183	149	120	121
411	357	388	407	1137	1178	998	88	92	127	94	109	87	194	184	194	157	119	117
412	359	400	417	1150	1187	1010	84	97	127	100	112	92	193	192	198	163	122	123
413	361	403	421	1163	1205	1025	90	94	128	98	114	94	197	197	198	155	128	131
414	367	403	433	1186	1214	1039	92	98	134	101	120	99	199	196	203	165	130	124
415	371	410	428	1188	1230	1040	96	92	133	104	113	99	199	197	196	161	126	131
416	377	412	438	1213	1240	1056	92	98	133	109	121	98	202	201	204	169	123	133
417	382	418	444	1227	1260	1074	101	107	138	110	124	98	207	202	210	163	128	129
418	385	425	456	1237	1271	1088	96	109	142	105	123	103	211	208	205	165	128	131
419	388	427	457	1242	1291	1102	102	112	141	110	123	105	208	207	209	171	132	129
420	384	433	460	1260	1301	1112	106	112	144	109	131	110	210	203	218	168	134	131
421	401	439	456	1272	1309	1138	108	111	143	121	136	111	217	208	210	176	135	133
422	401	449	470	1286	1316	1133	111	115	150	117	132	115	214	209	211	171	142	133
423	407	447	478	1296	1330	1155	113	112	155	121	138	111	217	212	217	177	136	132
424	408	457	487	1320	1356	1165	113	122	155	125	142	115	222	218	214	175	144	137
425	420	452	486	1336	1358	1183	118	121	154	122	142	120	231	219	226	175	140	134
426	414	455	483	1334	1368	1185	119	118	158	133	139	122	216	221	219	177	143	137
427	415	470	490	1354	1399	1197	124	132	161	131	149	127	225	220	223	181	143	141
428	425	475	498	1366	1404	1212	123	128	158	134	143	122	229	220	226	175	134	142
429	427	472	501	1369	1403	1219	119	129	166	135	144	131	232	222	227	189	143	146
430	436	478	508	1393	1410	1225	127	127	168	136	152	131	234	225	231	183	143	144
431	434	484	525	1394	1422	1241	126	135	167	137	149	133	228	230	235	191	146	142
432	435	492	526	1408	1442	1255	134	136	169	139	159	138	235	229	232	189	150	146
433	443	500	526	1425	1449	1264	133	135	172	140	159	135	244	235	236	191	149	143
434	449	502	534	1430	1451	1268	136	141	174	144	161	137	239	239	233	191	153	148
435	456	498	544	1443	1473	1282	140	143	179	148	161	135	239	235	236	201	155	147
436	460	510	541	1457	1472	1307	140	144	180	148	163	134	242	233	241	196	154	153
437	464	508	547	1475	1495	1309	137	141	181	152	170	148	237	237	243	198	155	149
438	463	523	547	1471	1501	1314	138	152	184	145	173	145	249	246	246	196	156	147
439	473	524	556	1491	1512	1341	141	154	185	149	168	144	253	247	246	198	152	148
440	482	528	563	1505	1521	1339	146	155	185	152	175	145	249	247	247	204	155	151
441	482	536	561	1516	1527	1346	147	158	192	156	179	153	254	247	246	204	170	154
442	480	540	565	1521	1538	1357	155	161	195	161	177	153	260	253	255	215	164	161
443	488	543	572	1531	1545	1366	150	169	191	160	184	156	259	251	256	210	162	159
444	490	545	587	1536	1555	1386	157	172	195	167	185	154	265	249	257	203	166	151
445	495	556	584	1555	1561	1384	153	173	195	166	189	162	259	249	259	213	159	161
446	500	553	590	1558	1572	1400	156	167	197	166	188	163	266	249	262	208	159	157
447	510	552	597	1565	1584	1410	161	170	213	170	189	159	268	255	261	215	172	163
448	512	566	601	1577	1589	1417	162	173	204	175	195	166	274	263	261	208	172	159
449	523	564	601	1595	1608	1430	160	173	206	169	195	170	274	269	267	218	178	168
450	517	567	609	1606	1616	1434	168	182	209	179	199	170	272	269	266	222	170	165
451	521	577	613	1611	1614	1441	169	183	215	181	200	175	270	266	266	221	165	166
452	522	591	620	1628	1625	1454	172	186	210	175	207	175	275	272	273	229	178	168
453	535	585	623	1633	1629	1454	176	195	213	181	205	177	278	269	271	226	179	173
454	537	591	635	1639	1644	1467	176	195	223	184	208	178	278	278	279	223	179	165
455	536	596	631	1653	1644	1475	174	195	219	188	211	184	284	278	273	223	175	171
456	545	602	643	1654	1656	1486	183	195	218	189	213	184	291	280	280	230	182	172
457	557	604	641	1668	1665	1497	181	198	223	192	217	188	288	274	274	231	179	166
458	557	615	652	1667	1669	1506	178	199	226	190	218	191	291	282	293	237	184	170
459	562	614	651	1684	1690	1522	185	201	233	198	218	191	295	283	285	239	185	172
460	558	618	662	1698	1680	1520	190	203	233	198	223	191	299	289	292	242	189	178
461	569	630	665	1708	1691	1523	191	204	236	198	228	195	302	283	288	225	190	172
462	569	632	665	1709	1698	1539	191	216	236	203	230	194	293	297	289	240	199	177
463	573	633	672	1723	1702	1548	189	214	235	200	228	200	307	299	296	240	194	182
464	578	629	681	1733	1713	1561	200	211	245	205	233	205	307	294	292	245	194	186
465	573	633	676	1735	1717	1564	196	215	240	212	235	205	301	297	301	240	195	183
466	591	653	691	1750	1726	1578	201	219	253	211	237	212	309	300	301	246	199	183
467	594	650	688	1753	1730	1576	201	225	247	214	237	207	308	299	299	250	197	177
468	596	659	693	1761	1735	1585	207	224	244	216	245	213	310	297	308	252	202	187
469	593	659	699	1764	1747	1599	202	225	250	212	246	209	312	304	300	256	190	185
470	606	667	702	1776	1757	1591	210	228	249	215	251	209	317	304	305	257	202	192
471	607	672	711	1779	1758	1602	204	229	254	223	246	211	323	310	311	252	200	186
472	612	671	709	1787	1771	1621	216	232	263	229	244	218	325	313	307	257	206	186
473	618	679	724	1801	1771	1620	213	237	257	220	259	219	321	307	309	257	201	192
474	620	689	724	1808	1775	1625	218	237	260	230	257	222	320	315	315	260	205	191
475	618	681	724	1805	1774	1639	217	242	264	229	262	220	329	310	316	264	211	191
476	623	688	735	1821	1778	1652	218	240	267	226	259	222	325	317	315	263	203	193
477	626	699	731	1822	1796	1649	220	242	266	231	260	225	328	314	320	267	208	192
478	630	700	740	1838	1805	1659	223	242	276	238	267	232	332	321	323	269	214	195
479	644	703	743	1829	1806	1669	228	245	272	229	271	231	333	324	327	269	211	198
480	640	708	746	1843	1815	1678	227	251	281	238	271	242	333	327	332	260	208	197
481	644	711	752	1840	1821	1669	227	246	277	238	275	238	334	324	331	271	214	198
482	648	712	758	1852	1823	1685	230	258	282	243	274	239	344	326	331	275	214	202
483	655	714	764	1859	1826	1689	227	255	281	249	275	239	341	325	338	276	212	202
484	652	715	755	1867	1831	1702	235	259	289	252	275	245	338	332	333	277	214	202
485	664	729	772	1879	1843	1706	236	266	291	257	282	249	351	338	339	283	214	207
486	662	733	772	1882	1845	1714	241	262	292	254	283	250	344	336	339	278	219	203
487	666	728	774	1888	1849	1720	234	264	293	252	284	250	345	343	333	286	220	198
488	672	730	778	1893	1859	1720	240	268	287	262	286	253	352	345	335	287	223	207
489	681	746	785	1901	1848	1730	244	269	296	258	293	250	350	343	345	283	220	207
490	687	751	792	1899	1862	1744	244	274	298	258	293	257	357	344	341	289	231	207
491	679	751	794	1909	1868	1748	247	274	299	259	292	260	357	349	347	295	226	211
492	680	751	790	1913	1868	1747	247	271	306	267	292	257	353	347	342	291	223	217
493	685	764	808	1920	1871	1758	250	274	300	264	298	260	362	353	351	292	226	215
494	694	762	800	1921	1879	1765	250	281	306	264	298	255	360	350	353	292	231	212
495	695	759	814	1932	1879	1762	253	282	310	279	304	270	361	353	348	293	230	212
496	701	768	820	1943	1886	1775	259	287	307	269	308	263	362	356	357	302	229	215
497	703	769	818	1941	1895	1774	255	286	317	272	304	266	367	357	356	298	238	220
498	701	768	823	1946	1890	1781	258	285	317	277	312	265	370	357	360	304	236	221
499	707	778	827	1953	1902	1792	256	293	321	280	315	267	377	359	360	303	232	222
500	710	778	831	1964	1906	1796	265	293	322	279	317	275	374	360	370	303	241	221
501	713	792	831	1969	1909	1802	261	295	326	279	317	283	376	362	364	303	237	217
502	719	784	831	1969	1901	1806	262	295	322	284	315	282	375	373	365	304	230	218
503	719	790	841	1968	1917	1811	270	290	326	289	323	278	380	367	366	307	232	225
504	731	789	841	1987	1926	1815	275	304	333	292	321	282	384	368	371	314	241	228
505	726	800	847	1983	1928	1822	270	298	327	294	320	287	382	371	372	309	239	225
506	736	801	841	1997	1935	1829	274	308	331	295	324	292	375	373	374	311	253	225
507	729	802	863	1995	1943	1832	277	297	332	293	325	288	387	375	366	312	238	223
508	734	816	856	1988	1928	1836	277	304	332	298	328	294	392	382	372	314	242	231
509	738	818	869	2004	1939	1847	279	309	347	297	330	288	391	379	385	318	250	225
510	738	817	869	2013	1936	1848	277	306	344	297	324	297	396	383	373	322	252	227
511	747	819	866	2010	1945	1860	283	308	337	305	328	294	392	384	378	323	252	226
512	750	814	881	2019	1950	1852	286	313	344	304	329	305	392	384	389	316	250	236
513	750	834	871	2024	1965	1870	287	311	346	310	335	296	398	387	381	318	256	234
514	758	825	874	2035	1960	1877	285	310	348	305	331	303	395	386	387	320	253	239
515	765	837	880	2032	1955	1870	286	316	352	315	340	305	395	393	386	329	255	232
516	770	836	881	2036	1975	1882	293	311	351	311	340	309	396	394	388	324	258	234
517	772	835	882	2044	1963	1885	298	314	344	313	339	305	406	393	393	324	256	235
518	769	839	891	2051	1964	1886	295	315	358	320	346	303	412	393	391	329	262	241
519	774	845	888	2051	1974	1897	294	325	356	317	348	305	403	401	395	334	258	240
520	778	845	897	2049	1979	1905	300	322	354	322	353	311	407	408	392	327	259	240
521	781	846	900	2056	1977	1883	298	326	356	323	353	315	408	402	393	326	264	237
522	785	852	902	2071	1982	1906	302	321	362	322	352	313	410	404	404	334	262	242
523	788	851	904	2068	1985	1903	301	328	365	320	352	318	412	403	404	336	264	242
524	790	859	907	2072	1992	1914	313	328	371	325	352	317	419	406	397	338	256	247
525	789	858	908	2076	1993	1920	305	325	365	333	360	321	418	412	402	339	262	244
526	792	867	910	2082	1994	1914	310	333	369	333	360	324	418	410	403	339	260	246
527	803	878	919	2081	1996	1933	305	331	368	331	355	325	419	414	407	343	265	240
528	796	872	926	2080	2015	1927	310	331	375	330	358	330	424	414	406	347	270	251
529	803	882	926	2088	2006	1923	313	342	380	341	358	330	424	418	406	345	273	246
530	802	875	929	2088	2006	1946	313	336	378	335	368	329	426	423	416	347	271	249
531	817	883	936	2099	2012	1950	317	343	377	342	365	330	436	412	409	354	270	249
532	813	885	939	2108	2020	1953	319	344	379	343	373	335	429	421	409	356	271	252
533	817	890	936	2105	2015	1968	322	345	385	345	372	337	436	420	416	356	268	255
534	823	885	937	2107	2016	1959	318	347	383	345	367	334	435	429	416	353	276	247
535	824	892	946	2108	2027	1964	318	348	383	345	377	338	431	429	425	358	274	256
536	833	903	941	2123	2025	1964	324	345	388	346	374	338	435	430	421	361	280	252
537	831	901	942	2111	2027	1968	327	347	390	354	376	338	427	431	418	357	277	252
538	836	906	961	2114	2031	1981	327	354	392	353	384	346	437	435	422	359	277	255
539	834	909	959	2120	2042	1985	330	359	396	353	382	343	441	440	423	359	272	257
540	840	909	965	2133	2033	1978	327	358	391	359	381	343	444	444	433	358	280	259
541	840	916	958	2132	2035	1984	334	355	397	357	380	353	444	436	423	365	284	259
542	844	914	961	2130	2044	1995	336	357	401	359	385	345	450	437	431	359	282	264
543	844	916	972	2135	2046	1992	336	359	402	363	388	349	450	440	425	370	284	265
544	839	914	965	2141	2048	1985	342	357	397	367	383	349	448	440	425	363	276	261
545	851	924	972	2137	2048	2000	333	364	404	361	386	354	456	451	438	368	286	266
546	851	923	977	2152	2052	1995	334	363	402	368	390	356	457	444	432	366	283	265
547	854	925	982	2157	2057	2014	346	362	406	362	389	354	453	447	435	368	285	264
548	854	935	987	2155	2060	2008	345	367	401	371	394	360	451	449	435	370	289	270
549	866	939	989	2163	2054	2014	346	368	410	373	394	362	457	448	440	370	290	270
550	871	937	981	2154	2057	2017	344	368	411	369	403	359	455	452	441	370	283	270
551	864	944	993	2158	2072	2023	356	376	408	377	394	361	467	454	448	377	290	270
552	867	950	992	2154	2077	2029	354	376	403	378	401	363	460	448	444	383	290	271
553	871	956	982	2167	2068	2033	349	375	418	375	401	364	464	458	447	379	297	269
554	863	948	1001	2163	2075	2035	356	382	412	377	398	371	468	460	447	379	300	275
555	877	958	999	2172	2060	2028	362	372	417	374	402	365	468	460	450	385	296	272
556	885	956	1000	2191	2069	2044	356	377	419	380	409	368	472	468	453	378	310	274
557	881	957	1000	2178	2075	2041	358	382	417	385	402	369	467	463	446	386	302	276
558	885	959	1008	2187	2086	2049	360	382	418	380	408	377	471	466	455	380	297	270
559	900	968	1002	2194	2084	2046	361	380	423	389	407	382	479	470	455	388	307	275
560	890	965	1012	2194	2092	2050	363	376	431	392	411	379	479	466	455	390	301	275
561	884	965	1013	2186	2093	2062	362	380	428	392	413	378	474	477	452	387	302	280
562	891	974	1025	2192	2092	2059	365	387	431	384	413	378	480	473	463	393	304	280
563	898	974	1013	2185	2094	2065	366	394	427	392	413	382	482	469	463	393	301	276
564	904	977	1032	2204	2095	2075	362	387	430	393	420	388	481	471	458	398	304	279
565	901	968	1031	2198	2084	2068	372	390	431	392	420	388	478	479	462	392	308	282
566	906	983	1023	2210	2101	2076	372	389	432	405	420	385	483	478	461	394	310	281
567	919	988	1027	2200	2093	2081	377	392	433	399	413	384	489	480	471	398	310	284
568	909	994	1043	2214	2095	2078	375	394	435	401	418	390	497	486	458	403	307	287
569	916	989	1027	2210	2104	2072	378	395	440	399	421	388	484	481	472	401	312	286
570	920	993	1043	2219	2105	2094	382	402	443	397	419	392	493	489	464	398	315	291
571	926	993	1050	2207	2110	2087	383	392	444	401	431	395	492	491	473	401	317	284
572	928	993	1043	2217	2110	2081	379	400	442	406	432	397	487	493	470	406	313	280
573	926	1006	1042	2225	2109	2092	384	397	446	409	427	399	493	489	476	408	313	287
574	930	997	1049	2221	2119	2099	389	399	444	413	431	400	497	495	475	413	319	292
575	929	1006	1053	2224	2122	2100	386	404	451	410	427	395	494	499	480	411	323	294
576	933	1015	1055	2218	2123	2109	389	399	447	409	433	400	503	497	478	407	314	291
577	938	1010	1056	2220	2113	2106	392	401	450	415	428	405	499	497	472	412	318	290
578	936	1012	1059	2225	2120	2097	396	403	449	415	432	406	508	497	480	412	320	296
579	949	1016	1065	2224	2122	2106	397	410	453	420	435	411	510	495	484	411	318	294
580	952	1015	1060	2231	2125	2105	386	406	451	418	436	408	500	507	485	421	323	303
581	942	1022	1061	2237	2130	2119	400	405	457	411	430	407	510	505	484	412	320	291
582	947	1025	1075	2241	2133	2113	399	411	457	422	441	410	515	505	493	426	323	296
583	950	1017	1076	2239	2131	2129	390	417	460	423	436	402	513	499	488	424	329	299
584	949	1027	1074	2246	2132	2119	398	410	455	423	444	418	515	501	485	414	331	297
585	959	1033	1080	2248	2134	2124	404	414	463	431	446	413	517	513	491	414	329	297
586	956	1039	1077	2248	2142	2130	400	414	460	431	441	424	514	510	493	417	327	300
587	955	1043	1087	2254	2134	2124	404	416	464	430	443	418	519	514	498	430	327	305
588	962	1042	1081	2257	2136	2137	410	420	457	430	442	420	520	517	493	428	335	308
589	961	1037	1089	2256	2142	2137	407	419	468	429	445	420	514	519	495	430	330	306
590	961	1045	1087	2261	2135	2137	410	426	468	429	447	422	523	523	493	431	325	303
591	974	1055	1090	2254	2155	2150	411	420	464	427	453	425	522	517	501	426	326	304
592	970	1049	1091	2260	2140	2142	409	421	469	434	444	427	525	524	495	431	333	311
593	975	1054	1098	2262	2145	2142	413	419	470	434	456	426	523	518	498	424	338	306
594	971	1055	1104	2271	2161	2147	417	425	469	440	455	427	527	519	502	427	331	310
595	983	1062	1100	2269	2153	2143	415	419	472	440	451	421	527	524	506	438	330	305
596	989	1064	1097	2269	2159	2158	417	434	471	444	448	431	533	529	509	442	338	310
597	980	1066	1106	2262	2157	2155	419	431	472	442	456	434	530	519	502	435	339	314
598	986	1067	1102	2277	2162	2161	420	433	476	444	457	432	525	526	514	434	341	314
599	993	1074	1115	2275	2152	2155	422	425	478	435	453	429	531	535	508	439	335	311
600	995	1067	1111	2269	2163	2170	421	433	483	445	458	432	540	532	511	437	341	318
601	1000	1072	1125	2283	2167	2168	426	439	478	450	459	435	540	534	514	444	344	311
602	998	1070	1107	2286	2164	2171	424	431	486	449	462	436	532	534	518	442	347	316
603	1004	1075	1119	2291	2172	2177	423	435	478	451	464	439	535	533	515	441	342	310
604	1001	1073	1120	2283	2166	2177	425	440	485	445	460	438	538	541	513	441	337	316
605	997	1089	1132	2291	2173	2184	436	437	491	457	459	445	542	540	517	440	345	321
606	1008	1088	1130	2296	2187	2177	430	437	489	453	464	439	547	545	525	446	344	323
607	1008	1090	1135	2294	2178	2182	434	438	492	462	465	446	546	544	526	457	347	320
608	1009	1096	1131	2289	2181	2184	440	439	489	452	466	444	547	543	519	446	354	324
609	1010	1094	1136	2286	2177	2182	435	439	493	455	468	448	546	542	524	446	345	314
610	1022	1094	1139	2303	2179	2188	442	443	494	457	467	447	549	548	531	451	345	324
611	1019	1099	1142	2308	2186	2191	442	448	493	457	465	449	547	541	517	445	350	321
612	1024	1096	1146	2302	2181	2202	440	444	494	461	469	457	547	550	524	445	341	321
613	1030	1097	1146	2297	2183	2199	444	446	493	465	469	455	561	553	529	451	349	326
614	1023	1111	1142	2299	2181	2202	444	444	500	466	476	451	556	552	524	459	360	324
615	1024	1105	1154	2312	2194	2198	443	444	496	466	472	459	561	550	530	459	356	325
616	1024	1112	1140	2305	2188	2201	441	449	495	461	478	456	556	552	533	457	350	329
617	1021	1115	1146	2302	2188	2204	448	453	498	467	478	458	558	558	533	458	357	329
618	1031	1117	1160	2313	2192	2205	448	452	504	463	475	465	559	558	537	460	355	334
619	1032	1112	1160	2320	2198	2202	449	448	504	478	471	460	566	554	530	455	355	326
620	1039	1123	1160	2318	2194	2211	446	454	503	466	478	466	562	557	529	457	357	330
621	1045	1131	1165	2317	2204	2212	449	454	506	473	475	465	570	562	536	468	355	325
622	1042	1131	1169	2315	2195	2217	458	463	504	478	477	461	566	571	543	465	366	330
623	1042	1137	1161	2330	2202	2216	458	452	503	478	481	467	565	562	541	468	359	330
624	1044	1135	1166	2328	2203	2236	454	455	505	474	483	467	567	568	538	465	366	331
625	1052	1138	1173	2320	2208	2218	463	457	509	480	484	468	573	565	536	462	362	335
626	1060	1138	1175	2332	2205	2220	458	467	512	481	482	475	563	565	548	466	367	338
627	1063	1143	1178	2325	2202	2229	457	460	518	476	487	468	573	576	548	469	369	340
628	1050	1143	1177	2336	2210	2226	470	459	513	480	482	470	574	567	543	467	371	336
629	1070	1143	1174	2329	2213	2227	470	469	515	487	491	474	574	575	549	464	366	339
630	1056	1156	1186	2342	2219	2230	463	463	516	485	489	471	577	575	541	477	369	340
631	1060	1153	1188	2331	2215	2229	467	466	517	489	492	472	573	576	547	478	373	341
632	1067	1151	1185	2340	2217	2236	468	466	506	482	488	477	578	578	553	471	369	338
633	1066	1163	1183	2338	2225	2246	470	463	517	485	496	476	578	580	551	477	375	341
634	1073	1163	1198	2351	2218	2238	475	469	517	489	491	478	585	577	553	478	371	340
635	1066	1162	1188	2350	2219	2249	469	471	521	492	497	485	577	585	556	475	373	343
636	1072	1156	1196	2350	2214	2240	473	471	520	495	504	479	589	586	556	478	374	341
637	1080	1172	1207	2356	2221	2246	475	472	519	491	495	483	588	593	549	475	367	344
638	1080	1165	1198	2344	2221	2250	471	475	529	492	504	489	586	591	560	482	375	346
639	1080	1168	1198	2350	2226	2246	477	477	522	499	497	487	595	593	557	479	374	345
640	1084	1174	1209	2355	2226	2252	475	470	525	499	497	491	595	588	564	479	371	348
641	1079	1172	1207	2356	2232	2252	480	474	530	503	501	485	591	590	568	489	380	355
642	1087	1180	1209	2351	2225	2259	478	473	527	498	499	488	585	592	566	484	378	349
643	1094	1178	1214	2350	2240	2260	484	478	523	507	501	485	594	585	566	486	380	344
644	1084	1184	1214	2371	2244	2263	481	483	526	500	501	490	591	597	563	485	386	343
645	1097	1187	1216	2362	2246	2265	480	479	534	505	505	490	596	596	575	486	384	348

## Sheet: Fig. 2D
Log [Cd2+]	SLC39A8 DMSO			SLC39A8 EFV 25uM			SLC39A4 DMSO			SLC39A4 EFV 25uM			SLC39A14 DMSO			SLC39A14 EFV 25uM
-9	119	100	95	125	138	124	15	10	20	15	15	26	51	70	55	53	60	67
-8.5	123	112	105	120	157	137	16	15	15	19	20	18	58	60	57	52	30	75
-8	123	115	102	141	160	131	15	29	16	20	15	26	42	64	58	58	63	71
-7.5	104	98	111	187	179	178	23	11	19	21	14	3	78	64	70	51	48	69
-7	150	132	123	233	235	212	14	6	18	9	11	-1	60	80	69	70	55	67
-6.5	136	161	143	262	241	266	17	21	28	22	14	12	77	103	73	63	62	80
-6	188	204	193	385	437	361	30	-2	3	36	28	39	75	94	99	97	79	86
-5.5	276	276	261	610	641	550	12	12	61	63	47	43	90	107	94	99	83	96
-5	344	361	356	779	878	717	58	68	81	87	74	60	104	114	123	95	112	105
-4.5	370	397	397	943	962	937	68	77	98	80	75	79	138	139	136	108	93	102
-4	327	362	374	1048	1092	915	76	81	111	80	98	79	175	178	183	145	117	117
-3.5	305	367	407	943	1007	908	118	134	133	114	85	102	257	240	230	150	167	140

## Sheet: Fig. 2E
Time (sec)	IND Mn/DMSO		IND Mn/EFV		NON-IND Mn/DMSO		NON-IND Mn/EFV
6	1	1	1	1	1	1	1	1
7	1	1	1	1	1	1	1	1
8	1	1	1	1	1	1	1	1
9	1	1	1	1	1	1	1	1
10	1	1	1	1	1	1	1	1
11	1	1	1	1	1	1	1	1
12	1	1	1	1	1	1	1	1
13	1	1	1	1	1	1	1	1
14	1	1	1	1	1	1	1	1
15	1	1	1	1	1	1	1	1
16	1	1	1	1	1	1	0.99	1
17	1	1	1	1	1	1	1	1
18	1	1	1	1	1	1	1	1
19	1	1	1	1	1	1	1	1
20	1	1	1	1	1	1	1	1
21	1	1	1	1	1	1	1	1
22	1	1	1	1	1	1	1	1
23	1	1	1	1	1	1	1	1
24	1	1	1	1	1	1	1	1
25	1	1	1	1	1	1	1	1
26	1	1	1	1	1	1	1	1
27	1	1	1	1	1	1	1	1
28	1	1	1	1	1	1	1	1
29	1	1	1	1	1	1	1	1
30	1	1	1	1	1	1	1	1
31	1	1	1	1	1	1	1	1
32	1	1	1	1	1	1	1	1
33	1	1	1	1	1	1	1	1
34	1	1	1	1	1	1	1	1
35	1	1	1	1	1	1	1	1
36	1	1	1	1	1	1	1	1
37	1	1	1	1	1	1	1	1.01
38	1	1	1.01	1	1	1	1	1.01
39	1	1	1	1	1	1	1	1
40	1	1	1	1	1	1	1	1
41	1	1	1	1	1	1	1	1.01
42	1	1.01	1	1.01	1	1	1	1
43	1	1	1	1	1	1	1	1
44	1	1	0.99	1.01	1	1	1	1
45	1	1	0.99	1	1	1	1	1
46	1	1	0.99	1	0.99	1	0.99	1
47	1	1	1	1	1	1	1	1
48	1	1	1	1	0.99	0.99	1	1
49	0.99	1	0.99	1	1	1	1	1
50	0.99	1	1	1	1	1	1	0.99
51	0.99	1	1	1	1	1	1	1
52	1	1	1	1	1	1	1	1
53	0.99	1	0.99	1	0.99	1	1	1
54	1	1	0.99	1	1	1	1	1
55	0.99	1	0.99	1	1	1	1	1
56	1	1	0.99	1	1	1	1	1
57	0.99	1	0.99	1	1	1	1	1
58	1	1	0.99	1	1	1	1	1
59	1	1	1	1	1	1	0.99	1
60	0.99	1	0.99	1	1	1	1	1
61	1	1	1	1	1	1	1	0.99
62	1	1	1	1	1	1	1	1
63	0.99	1	0.99	1	1	1	1	1
64	1	1	0.99	1	1	1	1	1
65	0.99	1	1	1	1	1	1	1
66	0.99	1	0.99	1	1	1	1	1
67	0.99	1	0.99	1	1	1	1	1
68	0.99	1	0.99	1	1	1	1	1
69	1	1	0.99	1	1	1	1	1
70	1	1	1	1	1	1	1	1
71	1	1	0.99	1	1	1	1	1
72	1	1	1	1	1	1	1	1
73	1	1	1	1	1	1	1	1
74	1	1	1	1	1	1	1	1
75	1	1	1	1	1	1	1	1
76	1	1	0.99	1	1	1	1	1
77	1	1	1	1	1	1	1	1
78	1	1	0.99	1	1	1	1	1
79	1	1	1	1	1	1	1	1
80	1	1	1	1	1	1	1	1
81	1	1	1	1	1	1	1	1
82	1	1	1	1	1	1	1	1
83	1	1	1	1	1	1	1	1
84	1	1	0.99	1	1	1	1	1
85	1	1	1	1	1	1	1	1
86	1	1	1	1	1	1	1	1
87	1	1	1	1	1	1	1	1
88	1	1	1	1	1	1	1	1
89	1	1	1	1	1	1	1	1
90	1	1	1	1	1	1	1	1
91	1	1	1	1	1	1	1	1
92	1	1	1	1	1	1	1	1
93	1	1	1	1	1.01	1	1	1
94	1	1	1	1	1	1	1	1
95	1	1	1	1	1	1	1	1
96	1	1	1	1.01	1	1	1	1
97	1	1	1	1	1	1	1	1
98	1	1	1	1	1	1	1	1
99	1	1.01	1	1	1	1	1	1.01
100	1	1	1	1	1	1	1	1
101	1	1	1	1	1	1	1	1.01
102	1	1	1	1	1	1	1	1.01
103	1	1	1	1	1.01	1	1	1.01
104	1	1	1	1	1	1	1	1.01
105	1	1	1	1	1	1	1	1.01
106	1	1	0.99	1	1	1	1.01	1.01
107	1	1	1	1	1	1	1	1.01
108	1	1	1	1	1	1.01	1	1.01
109	1	1.01	1	1	1	1.01	1.01	1.01
110	1	1	1	1	1	1	1.01	1.01
111	1	1	1	1	1	1.01	1	1.01
112	1	1	1	1	1	1	1	1.01
113	1	1.01	1	1.01	1	1	1	1.01
114	1	1.01	1	1	1	1.01	1	1.01
115	1	1.01	1	1	1	1.01	1	1
116	1	1	1	1	1.01	1	1	1.01
117	1	1.01	1	1	1	1.01	1	1.01
118	1	1	1	1	1	1.01	1.01	1.01
119	1	1	1	1	1	1.01	1	1.01
120	1	1	1	1	1	1.01	1	1.01
121	1	1.01	1	1	1	1	1.01	1.01
122	1	1.01	1	1	1	1.01	1.01	1.01
123	1.01	1.01	1	1	1.01	1.01	1.01	1.01
124	1	1.01	1	1	1.01	1	1	1.01
125	1	1.01	1	1	1	1.01	1.01	1.01
126	1.01	1.01	1	1	1.01	1	1.01	1.01
127	1	1	1	1	1	1	1	1.01
128	1	1	1	1	1	1.01	1.01	1.01
129	1.01	1.01	1	1.01	1	1.01	1.01	1.01
130	1	1	1	1	1.01	1.01	1	1.01
131	1	1.01	0.99	1	1.01	1.01	1.01	1.01
132	1	1.01	1	1	1.01	1.01	1.01	1.01
133	1.01	1.01	1	1	1.01	1.01	1.01	1.01
134	1	1.01	1	1.01	1.01	1.01	1.01	1.01
135	1.01	1.01	1	1.01	1.01	1.01	1.01	1.01
136	1	1.01	1	1	1.01	1.01	1	1.01
137	1	1	1	1	1.01	1.01	1.01	1.01
138	1	1.01	1	1	1.01	1.01	1.01	1.01
139	1.01	1.01	1	1	1.01	1.01	1.01	1.01
140	1.01	1.01	1	1.01	1.01	1.01	1.01	1.01
141	1.01	1.01	1	1	1.01	1.01	1	1.01
142	1	1.01	1	1.01	1.01	1	1.01	1.01
143	1	1.01	1	1.01	1.01	1.01	1.01	1.01
144	1	1.01	1	1.01	1.01	1.01	1.01	1.01
145	1.01	1.01	1	1.01	1.01	1.01	1.01	1.01
146	1	1.01	1	1	1.01	1.01	1.01	1.01
147	1.01	1.01	1	1	1.01	1.01	1.01	1.01
148	1	1.01	1	1.01	1.01	1.01	1.01	1.01
149	1	1.01	1	1.01	1	1.01	1.01	1.01
150	1	1.01	1	1	1.01	1.01	1.01	1.01
151	1.01	1.01	1	1	1.01	1.01	1.01	1.01
152	1.01	1.01	1	1.01	1.01	1.01	1.01	1.01
153	1	1.01	1	1.01	1.01	1.01	1.01	1.01
154	1.01	1.01	1	1	1.01	1.01	1.01	1.01
155	1	1.01	1	1.01	1.01	1.01	1.01	1.01
156	1	1.01	1	1	1.01	1.01	1.01	1.01
157	1.01	1.01	1	1	1.01	1.01	1.01	1.01
158	1.01	1.01	1	1.01	1.01	1.01	1.01	1.01
159	1	1.01	1	1	1.01	1.01	1.01	1.01
160	1.01	1.01	1	1.01	1.01	1.01	1.01	1.01
161	1.01	1.01	1	1.01	1.01	1.01	1.01	1.01
162	1.01	1.01	1	1.01	1.01	1.01	1.01	1.01
163	1.01	1.01	1	1.01	1.01	1.01	1.01	1.01
164	1.01	1.01	1	1.01	1.01	1.01	1.01	1.01
165	1	1.01	1	1.01	1.01	1.01	1.01	1.01
166	1.01	1.01	1	1.01	1.01	1.01	1.01	1.01
167	1.01	1.01	1	1.01	1.01	1.01	1.01	1.01
168	1.01	1.01	1	1.01	1.01	1.01	1.01	1.01
169	1	1.01	1	1	1.01	1.01	1.01	1.01
170	1.01	1.01	1	1.01	1.01	1.01	1.01	1.01
171	1.01	1.01	1	1.01	1.01	1.01	1.01	1.01
172	1.01	1.01	1	1.01	1.01	1.01	1.01	1.01
173	1.01	1.01	1	1.01	1.01	1.01	1.01	1.01
174	1.01	1.01	1	1.01	1.01	1.01	1.01	1.01
175	1.01	1.01	1	1.01	1.01	1.01	1.01	1.01
176	1.01	1.01	1	1.01	1.01	1.01	1.01	1.01
177	1.01	1.02	1	1.01	1.01	1.01	1.01	1.01
178	1.01	1.01	1	1	1.01	1.01	1.01	1.01
179	1.01	1.01	1	1.01	1.01	1.01	1.01	1.01
180	1.01	1.01	1	1.01	1.01	1.01	1.01	1.01
181	1.01	1.01	1	1.01	1.01	1.01	1.01	1.01
182	1.01	1.01	1	1.01	1.01	1.01	1.01	1.01
183	1.01	1.01	1	1.01	1.01	1.01	1.01	1.01
184	1.01	1.01	1	1	1.01	1.01	1.01	1.01
185	1.01	1.01	1	1.01	1.01	1.01	1.01	1.01
186	1.01	1.01	1	1.01	1.01	1.01	1.01	1.01
187	1.01	1.01	1	1.01	1.01	1.01	1.01	1.01
188	1.01	1.01	1	1.01	1.01	1.01	1.01	1.01
189	1.01	1.01	1	1.01	1.01	1.01	1.01	1.01
190	1.01	1.01	1	1.01	1.01	1.01	1.01	1.01
191	1.01	1.01	1	1.01	1.01	1.01	1.01	1.01
192	1.01	1.01	1	1.01	1.01	1.01	1.01	1.01
193	1.01	1.02	1	1	1.01	1.01	1.01	1.01
194	1.01	1.01	1	1.01	1.01	1.01	1.01	1.01
195	1.01	1.01	1	1.01	1.01	1.01	1.01	1.01
196	1.01	1.01	1	1.01	1.01	1.01	1.01	1.01
197	1.01	1.01	1	1.01	1.01	1.01	1.01	1.01
198	1.01	1.01	1	1.01	1.01	1.01	1.01	1.01
199	1.01	1.01	1	1.01	1.01	1.01	1.01	1.01
200	1.01	1.01	1	1.01	1.01	1.01	1.01	1.01
201	1.01	1.02	1	1.01	1.01	1.01	1.01	1.02
202	1.01	1.01	1	1.01	1.01	1.01	1.02	1.01
203	1.01	1.01	1.01	1.01	1.01	1.01	1.01	1.02
204	1.01	1.01	1	1.01	1.01	1.01	1.01	1.01
205	1.01	1.01	1	1.01	1.01	1.01	1.01	1.02
206	1.01	1.02	1	1.01	1.01	1.01	1.01	1.01
207	1.01	1.02	1	1.01	1.01	1.01	1.01	1.02
208	1.01	1.02	1	1.01	1.01	1.01	1.01	1.02
209	1.01	1.02	1.01	1.01	1.01	1.01	1.02	1.01
210	1.01	1.01	1	1.01	1.01	1.01	1.01	1.02
211	1.01	1.01	1	1.01	1.01	1.01	1.01	1.02
212	1.01	1.01	1	1.01	1.01	1.01	1.01	1.02
213	1.01	1.01	1	1.01	1.01	1.01	1.01	1.02
214	1.01	1.02	1	1.01	1.01	1.01	1.01	1.02
215	1.01	1.01	1	1.01	1.01	1.01	1.01	1.01
216	1.01	1.01	1	1.01	1.01	1.01	1.01	1.02
217	1.01	1.02	1.01	1.01	1.01	1.02	1.01	1.02
218	1.01	1.02	1	1.01	1.02	1.01	1.02	1.02
219	1.01	1.02	1.01	1.01	1.01	1.01	1.01	1.01
220	1.02	1.01	1	1.01	1.01	1.01	1.01	1.02
221	1.01	1.02	1.01	1.01	1.01	1.02	1.01	1.02
222	1.01	1.02	1	1.01	1.01	1.01	1.01	1.02
223	1.01	1.01	1	1.01	1.01	1.01	1.02	1.02
224	1.01	1.01	1	1.01	1.01	1.01	1.02	1.02
225	1.01	1.01	1	1.01	1.01	1.01	1.01	1.02
226	1.01	1.02	1	1.01	1.01	1.02	1.01	1.02
227	1.01	1.02	1	1.01	1.02	1.02	1.01	1.02
228	1.01	1.01	1	1.01	1.01	1.01	1.02	1.02
229	1.01	1.02	1	1.01	1.02	1.01	1.02	1.02
230	1.01	1.02	1	1.01	1.01	1.02	1.02	1.02
231	1.01	1.02	1.01	1.01	1.01	1.01	1.01	1.02
232	1.01	1.02	1	1.01	1.01	1.01	1.02	1.02
233	1.01	1.02	1	1.01	1.01	1.01	1.02	1.02
234	1.02	1.02	1	1.01	1.01	1.01	1.02	1.02
235	1.01	1.02	1	1.01	1.01	1.02	1.01	1.02
236	1.02	1.02	1	1.01	1.01	1.02	1.01	1.02
237	1.01	1.02	1.01	1.01	1.02	1.02	1.01	1.02
238	1.01	1.02	1	1.01	1.02	1.01	1.02	1.02
239	1.01	1.02	1	1.02	1.02	1.01	1.02	1.02
240	1.01	1.02	1.01	1.01	1.02	1.02	1.01	1.02
241	1.02	1.02	1	1.01	1.02	1.01	1.02	1.02
242	1.02	1.02	1	1.01	1.01	1.02	1.02	1.02
243	1.01	1.02	1	1.01	1.02	1.02	1.02	1.02
244	1.01	1.02	1	1.01	1.02	1.02	1.02	1.02
245	1.02	1.02	1.01	1.01	1.02	1.02	1.01	1.02
246	1.01	1.02	1	1.01	1.02	1.01	1.01	1.02
247	1.02	1.02	1	1.01	1.02	1.02	1.02	1.02
248	1.02	1.02	1	1.01	1.02	1.02	1.02	1.02
249	1.02	1.02	1.01	1.01	1.01	1.02	1.01	1.02
250	1.01	1.02	1.01	1.01	1.01	1.02	1.02	1.02
251	1.02	1.02	1	1.01	1.02	1.02	1.02	1.02
252	1.02	1.02	1	1.01	1.02	1.01	1.02	1.02
253	1.02	1.02	1.01	1.01	1.02	1.02	1.01	1.02
254	1.01	1.02	1	1.01	1.02	1.02	1.02	1.02
255	1.01	1.02	1.01	1.01	1.02	1.02	1.02	1.02
256	1.02	1.02	1.01	1.01	1.02	1.02	1.02	1.02
257	1.02	1.02	1	1.01	1.02	1.02	1.02	1.02
258	1.02	1.02	1	1.01	1.02	1.02	1.02	1.02
259	1.02	1.01	1	1.01	1.01	1.02	1.02	1.02
260	1.01	1.02	1	1.01	1.02	1.02	1.02	1.02
261	1.02	1.02	1	1.01	1.02	1.02	1.02	1.02
262	1.02	1.02	1.01	1.01	1.02	1.02	1.02	1.02
263	1.02	1.02	1	1.01	1.02	1.02	1.02	1.02
264	1.02	1.02	1.01	1.01	1.02	1.02	1.02	1.02
265	1.02	1.02	1	1.01	1.02	1.02	1.02	1.02
266	1.02	1.02	1.01	1.01	1.02	1.02	1.02	1.02
267	1.01	1.02	1.01	1.02	1.02	1.02	1.02	1.02
268	1.02	1.02	1	1.01	1.02	1.02	1.01	1.02
269	1.02	1.02	1.01	1.01	1.02	1.01	1.02	1.02
270	1.02	1.02	1.01	1.01	1.02	1.02	1.02	1.02
271	1.02	1.02	1.01	1.01	1.02	1.02	1.02	1.02
272	1.02	1.02	1.01	1.01	1.02	1.02	1.02	1.02
273	1.02	1.02	1.01	1.01	1.02	1.02	1.02	1.02
274	1.02	1.02	1.01	1.01	1.02	1.02	1.02	1.02
275	1.01	1.02	1.01	1.01	1.02	1.02	1.02	1.02
276	1.02	1.02	1.01	1.01	1.02	1.02	1.02	1.02
277	1.02	1.02	1	1.01	1.02	1.02	1.02	1.02
278	1.02	1.02	1.01	1.01	1.02	1.02	1.02	1.02
279	1.02	1.02	1.01	1.01	1.02	1.02	1.02	1.02
280	1.02	1.02	1.01	1.01	1.02	1.02	1.02	1.02
281	1.02	1.02	1.01	1.01	1.02	1.02	1.02	1.02
282	1.02	1.02	1.01	1.02	1.02	1.02	1.02	1.02
283	1.02	1.02	1.01	1.01	1.02	1.02	1.02	1.02
284	1.02	1.02	1	1.01	1.02	1.02	1.02	1.02
285	1.02	1.02	1.01	1.02	1.02	1.02	1.02	1.02
286	1.02	1.02	1	1.02	1.02	1.02	1.02	1.02
287	1.02	1.02	1.01	1.01	1.02	1.02	1.02	1.02
288	1.02	1.02	1.01	1.02	1.02	1.02	1.02	1.02
289	1.02	1.02	1.01	1.01	1.02	1.02	1.02	1.02
290	1.02	1.02	1	1.02	1.02	1.02	1.02	1.02
291	1.02	1.02	1.01	1.02	1.02	1.02	1.02	1.02
292	1.02	1.02	1.01	1.01	1.02	1.02	1.02	1.02
293	1.02	1.02	1.01	1.02	1.02	1.02	1.02	1.02
294	1.02	1.02	1.01	1.02	1.02	1.02	1.02	1.02
295	1.02	1.02	1.01	1.01	1.02	1.02	1.02	1.02
296	1.02	1.02	1.01	1.02	1.02	1.02	1.02	1.02
297	1.01	1.02	1.01	1.02	1.02	1.02	1.02	1.02
298	1.02	1.02	1.01	1.01	1.02	1.02	1.02	1.03
299	1.02	1.02	1.01	1.01	1.02	1.02	1.02	1.02
300	1.02	1.02	1.01	1.01	1.02	1.02	1.02	1.02
301	1.02	1.02	1.01	1.01	1.02	1.02	1.02	1.02
302	1.02	1.02	1.01	1.01	1.02	1.02	1.02	1.02
303	1.02	1.02	1.01	1.02	1.02	1.02	1.02	1.02
304	1.02	1.02	1.01	1.01	1.02	1.02	1.02	1.02
305	1.02	1.02	1.01	1.02	1.02	1.02	1.02	1.02
306	1.02	1.02	1.01	1.01	1.02	1.02	1.02	1.03
307	1.02	1.02	1.01	1.02	1.02	1.02	1.02	1.02
308	1.02	1.02	1.01	1.02	1.02	1.02	1.02	1.02
309	1.02	1.02	1.01	1.01	1.02	1.02	1.02	1.02
310	1.02	1.02	1.01	1.01	1.02	1.02	1.02	1.02
311	1.02	1.02	1.01	1.02	1.02	1.02	1.02	1.02
312	1.02	1.02	1.01	1.02	1.02	1.02	1.02	1.02
313	1.02	1.02	1.01	1.02	1.02	1.02	1.02	1.02
314	1.02	1.02	1.01	1.02	1.02	1.02	1.02	1.02
315	1.02	1.02	1.01	1.02	1.02	1.02	1.02	1.02
316	1.02	1.02	1.01	1.01	1.02	1.02	1.02	1.03
317	1.02	1.02	1.01	1.02	1.02	1.02	1.02	1.02
318	1.02	1.02	1.01	1.02	1.02	1.02	1.02	1.02
319	1.02	1.02	1.01	1.01	1.02	1.02	1.02	1.02
320	1.02	1.03	1.01	1.02	1.02	1.02	1.02	1.02
321	1.02	1.02	1.01	1.01	1.02	1.02	1.02	1.02
322	1.02	1.03	1.01	1.02	1.02	1.02	1.02	1.02
323	1.02	1.02	1.01	1.02	1.02	1.02	1.02	1.02
324	1.02	1.03	1.01	1.02	1.02	1.02	1.02	1.02
325	1.02	1.03	1.01	1.02	1.02	1.02	1.02	1.03
326	1.02	1.03	1.01	1.02	1.02	1.02	1.02	1.03
327	1.02	1.02	1.01	1.02	1.02	1.02	1.02	1.02
328	1.02	1.02	1	1.02	1.02	1.02	1.02	1.02
329	1.02	1.02	1.01	1.02	1.02	1.02	1.02	1.02
330	1.02	1.02	1.01	1.02	1.02	1.02	1.02	1.02
331	1.02	1.03	1.01	1.02	1.02	1.02	1.02	1.03
332	1.02	1.02	1.01	1.02	1.02	1.02	1.02	1.02
333	1.02	1.02	1.01	1.02	1.02	1.02	1.02	1.02
334	1.02	1.03	1.01	1.02	1.02	1.02	1.02	1.02
335	1.02	1.03	1.01	1.01	1.02	1.02	1.02	1.02
336	1.02	1.02	1.01	1.02	1.02	1.02	1.02	1.03
337	1.02	1.03	1.01	1.02	1.02	1.02	1.02	1.03
338	1.02	1.03	1.01	1.02	1.02	1.02	1.02	1.02
339	1.02	1.02	1.01	1.02	1.02	1.02	1.02	1.03
340	1.02	1.02	1.01	1.02	1.02	1.02	1.02	1.02
341	1.02	1.02	1.01	1.02	1.02	1.02	1.02	1.03
342	1.02	1.03	1.01	1.02	1.02	1.03	1.02	1.03
343	1.02	1.02	1.01	1.02	1.02	1.02	1.02	1.03
344	1.02	1.02	1.01	1.02	1.02	1.02	1.02	1.02
345	1.02	1.02	1.01	1.02	1.02	1.02	1.03	1.03
346	1.02	1.03	1.01	1.02	1.02	1.02	1.02	1.03
347	1.02	1.03	1.01	1.02	1.02	1.02	1.02	1.03
348	1.02	1.03	1.01	1.02	1.02	1.02	1.02	1.03
349	1.02	1.03	1.01	1.02	1.02	1.02	1.02	1.03
350	1.02	1.02	1.01	1.02	1.02	1.02	1.02	1.02
351	1.02	1.02	1.01	1.02	1.03	1.02	1.03	1.03
352	1.02	1.02	1.01	1.02	1.02	1.02	1.03	1.03
353	1.02	1.02	1.01	1.01	1.02	1.02	1.02	1.03
354	1.02	1.01	1.01	1.01	1.02	1.02	1.02	1.03
355	1.01	1.01	1	1	1.02	1.02	1.03	1.03
356	1.01	1.01	1	1	1.02	1.02	1.03	1.02
357	1.01	1.01	0.99	1	1.02	1.02	1.02	1.03
358	1.01	1	0.99	0.99	1.02	1.02	1.02	1.03
359	1	1	0.98	0.98	1.02	1.02	1.02	1.03
360	1	1	0.98	0.98	1.02	1.02	1.02	1.02
361	1	1	0.97	0.97	1.02	1.02	1.02	1.02
362	0.99	0.99	0.97	0.97	1.02	1.02	1.02	1.02
363	0.99	0.99	0.97	0.97	1.02	1.02	1.02	1.02
364	0.99	0.99	0.96	0.96	1.02	1.02	1.02	1.02
365	0.99	0.99	0.96	0.96	1.02	1.02	1.02	1.02
366	0.98	0.99	0.96	0.95	1.02	1.02	1.02	1.02
367	0.98	0.98	0.95	0.95	1.02	1.02	1.02	1.02
368	0.98	0.98	0.95	0.95	1.01	1.02	1.02	1.03
369	0.98	0.98	0.95	0.94	1.02	1.01	1.02	1.02
370	0.98	0.97	0.95	0.94	1.02	1.01	1.02	1.02
371	0.97	0.97	0.94	0.94	1.02	1.01	1.02	1.02
372	0.97	0.97	0.94	0.93	1.01	1.02	1.02	1.02
373	0.97	0.97	0.93	0.93	1.02	1.01	1.02	1.02
374	0.97	0.97	0.93	0.92	1.01	1.01	1.02	1.02
375	0.97	0.96	0.93	0.92	1.02	1.01	1.02	1.02
376	0.96	0.96	0.92	0.92	1.02	1.02	1.02	1.02
377	0.96	0.96	0.92	0.91	1.01	1.01	1.02	1.02
378	0.96	0.96	0.92	0.91	1.01	1.01	1.02	1.02
379	0.96	0.95	0.91	0.91	1.01	1.01	1.02	1.02
380	0.96	0.96	0.91	0.91	1.01	1.01	1.02	1.02
381	0.95	0.95	0.91	0.9	1.01	1.01	1.02	1.02
382	0.95	0.95	0.9	0.9	1.01	1.01	1.02	1.02
383	0.95	0.95	0.9	0.9	1.01	1.01	1.02	1.02
384	0.95	0.95	0.9	0.89	1.01	1.01	1.02	1.02
385	0.95	0.95	0.9	0.89	1.01	1.01	1.02	1.02
386	0.95	0.94	0.9	0.89	1.01	1.01	1.02	1.02
387	0.94	0.94	0.9	0.89	1.01	1.01	1.02	1.02
388	0.94	0.94	0.89	0.88	1.01	1.01	1.02	1.02
389	0.94	0.94	0.89	0.88	1.01	1.01	1.02	1.02
390	0.94	0.94	0.89	0.88	1.01	1.01	1.02	1.02
391	0.93	0.94	0.88	0.88	1.01	1.01	1.02	1.02
392	0.94	0.93	0.88	0.87	1.01	1.01	1.02	1.02
393	0.93	0.93	0.88	0.87	1.01	1.01	1.02	1.02
394	0.93	0.93	0.88	0.87	1.01	1.01	1.02	1.02
395	0.93	0.93	0.88	0.87	1.01	1.01	1.02	1.02
396	0.93	0.93	0.87	0.86	1.01	1.01	1.02	1.02
397	0.93	0.93	0.87	0.86	1.01	1.01	1.02	1.02
398	0.93	0.93	0.87	0.86	1.01	1.01	1.02	1.02
399	0.92	0.92	0.86	0.86	1.01	1.01	1.02	1.02
400	0.92	0.92	0.86	0.85	1.01	1.01	1.01	1.02
401	0.92	0.92	0.86	0.85	1.01	1.01	1.01	1.02
402	0.92	0.92	0.86	0.85	1.01	1.01	1.02	1.02
403	0.92	0.92	0.86	0.85	1.01	1.01	1.02	1.02
404	0.92	0.92	0.85	0.85	1.01	1.01	1.02	1.02
405	0.92	0.91	0.85	0.84	1.01	1.01	1.01	1.02
406	0.91	0.91	0.85	0.84	1.01	1.01	1.02	1.02
407	0.91	0.91	0.85	0.84	1.01	1.01	1.02	1.02
408	0.91	0.91	0.85	0.83	1.01	1	1.02	1.02
409	0.91	0.9	0.85	0.84	1.01	1.01	1.01	1.02
410	0.91	0.91	0.84	0.83	1.01	1.01	1.01	1.02
411	0.91	0.91	0.84	0.83	1	1.01	1.02	1.01
412	0.9	0.9	0.84	0.83	1.01	1	1.02	1.02
413	0.9	0.91	0.84	0.83	1	1.01	1.02	1.02
414	0.9	0.9	0.84	0.83	1.01	1.01	1.01	1.02
415	0.9	0.9	0.83	0.82	1.01	1.01	1.01	1.02
416	0.9	0.9	0.83	0.82	1.01	1	1.01	1.02
417	0.9	0.9	0.83	0.82	1.01	1	1.01	1.02
418	0.9	0.9	0.83	0.82	1.01	1	1.01	1.02
419	0.9	0.9	0.83	0.82	1.01	1.01	1.01	1.02
420	0.89	0.9	0.83	0.81	1	1.01	1.01	1.02
421	0.89	0.89	0.82	0.81	1.01	1.01	1.01	1.02
422	0.9	0.89	0.82	0.81	1	1.01	1.02	1.02
423	0.89	0.89	0.82	0.81	1.01	1.01	1.02	1.01
424	0.89	0.89	0.82	0.81	1.01	1	1.02	1.01
425	0.89	0.89	0.81	0.8	1.01	1.01	1.01	1.01
426	0.89	0.89	0.82	0.81	1.01	1.01	1.02	1.01
427	0.89	0.89	0.81	0.8	1	1.01	1.01	1.02
428	0.89	0.88	0.81	0.81	1	1	1.01	1.02
429	0.88	0.88	0.81	0.8	1	1	1.02	1.02
430	0.88	0.88	0.81	0.8	1	1	1.01	1.02
431	0.88	0.88	0.81	0.8	1	1	1.02	1.01
432	0.88	0.88	0.8	0.8	1	1.01	1.01	1.01
433	0.88	0.88	0.8	0.8	1	1.01	1.02	1.02
434	0.88	0.88	0.8	0.79	1.01	1.01	1.02	1.01
435	0.88	0.88	0.8	0.79	1	1	1.01	1.02
436	0.88	0.88	0.8	0.79	1	1.01	1.01	1.01
437	0.88	0.87	0.8	0.79	1	1	1.01	1.01
438	0.87	0.87	0.8	0.79	1	1	1.01	1.02
439	0.88	0.87	0.8	0.79	1	1	1.01	1.02
440	0.87	0.87	0.79	0.79	1	1	1.02	1.02
441	0.87	0.87	0.79	0.79	1	1	1.01	1.01
442	0.87	0.87	0.79	0.78	1	1	1.01	1.01
443	0.87	0.87	0.79	0.78	1	1	1.01	1.02
444	0.87	0.87	0.79	0.78	1	1	1.01	1.02
445	0.87	0.87	0.79	0.78	1	1	1.01	1.02
446	0.87	0.86	0.79	0.78	1	1	1.01	1.02
447	0.86	0.86	0.78	0.77	1	1	1.02	1.01
448	0.86	0.86	0.78	0.77	1	1	1.01	1.01
449	0.86	0.86	0.78	0.77	1	1	1.01	1.02
450	0.86	0.86	0.78	0.77	1	1	1.02	1.01
451	0.86	0.86	0.78	0.77	1	1	1.02	1.01
452	0.86	0.86	0.78	0.77	1	1	1.01	1.01
453	0.86	0.86	0.78	0.77	1	1	1.01	1.02
454	0.86	0.86	0.78	0.77	1	1	1.01	1.02
455	0.86	0.86	0.77	0.77	1	1	1.01	1.01
456	0.86	0.85	0.77	0.76	1	1	1.01	1.02
457	0.85	0.86	0.77	0.76	1	1	1.02	1.01
458	0.85	0.86	0.77	0.76	1	1	1.02	1.01
459	0.85	0.85	0.77	0.76	1	1	1.02	1.01
460	0.85	0.85	0.77	0.76	1	1	1.01	1.01
461	0.85	0.85	0.77	0.76	1	1	1.01	1.01
462	0.85	0.85	0.76	0.76	1	1	1.01	1.01
463	0.85	0.85	0.77	0.76	1	1	1.01	1.01
464	0.85	0.85	0.76	0.75	1	1	1.01	1.01
465	0.85	0.85	0.76	0.75	1	1	1.01	1.01
466	0.85	0.85	0.76	0.75	1	1	1.01	1.01
467	0.85	0.85	0.76	0.75	1	1	1.02	1.02
468	0.85	0.84	0.76	0.75	1	1	1.02	1.01
469	0.85	0.85	0.76	0.75	1	1	1.01	1.01
470	0.84	0.85	0.76	0.75	1	1	1.02	1.01
471	0.84	0.84	0.76	0.75	1	1	1.01	1.01
472	0.84	0.84	0.75	0.74	1	1	1.02	1.01
473	0.84	0.84	0.75	0.74	1	1	1.02	1.02
474	0.84	0.84	0.75	0.74	1	1	1.01	1.01
475	0.84	0.84	0.75	0.74	1	1	1.02	1.02
476	0.84	0.84	0.75	0.74	1	1	1.02	1.01
477	0.84	0.84	0.75	0.74	1	1	1.02	1.01
478	0.84	0.84	0.75	0.74	1	1	1.01	1.01
479	0.84	0.84	0.75	0.74	1	1	1.01	1.02
480	0.84	0.84	0.75	0.73	1	1	1.01	1.01
481	0.83	0.83	0.75	0.73	1	1	1.01	1.01
482	0.84	0.83	0.75	0.73	1	1	1.01	1.01
483	0.84	0.83	0.75	0.73	1	1	1.01	1.01
484	0.83	0.83	0.75	0.73	1	1	1.01	1.02
485	0.83	0.83	0.74	0.73	0.99	1	1.02	1.01
486	0.83	0.83	0.74	0.73	1	1	1.02	1.01
487	0.83	0.83	0.74	0.73	1	1	1.01	1.01
488	0.83	0.83	0.74	0.73	1	1	1.02	1.02
489	0.83	0.83	0.74	0.73	1	1	1.01	1.01
490	0.83	0.83	0.74	0.73	1	1	1.01	1.01
491	0.83	0.83	0.74	0.72	1	1	1.01	1.01
492	0.83	0.83	0.74	0.72	1	1	1.01	1.01
493	0.83	0.82	0.74	0.72	1	1	1.02	1.01
494	0.83	0.83	0.74	0.72	0.99	1	1.02	1.01
495	0.83	0.82	0.73	0.72	1	1	1.01	1.01
496	0.83	0.82	0.73	0.72	1	1	1.02	1.01
497	0.83	0.82	0.73	0.72	1	1	1.01	1.01
498	0.82	0.82	0.73	0.72	1	1	1.02	1.01
499	0.82	0.82	0.73	0.72	1	1	1.01	1.01
500	0.82	0.82	0.73	0.72	1	1	1.02	1.02
501	0.82	0.82	0.73	0.71	0.99	1	1.02	1.01
502	0.82	0.82	0.73	0.71	1	1	1.01	1.02
503	0.82	0.82	0.73	0.72	1	1	1.01	1.01
504	0.82	0.82	0.73	0.72	1	1	1.02	1.02
505	0.82	0.82	0.73	0.71	1	1	1.02	1.01
506	0.82	0.82	0.72	0.71	1	1	1.01	1.01
507	0.82	0.81	0.72	0.71	1	1	1.01	1.02
508	0.82	0.82	0.72	0.71	1	1	1.01	1.01
509	0.82	0.82	0.72	0.71	1	1	1.02	1.01
510	0.82	0.82	0.72	0.71	1	1	1.02	1.01
511	0.82	0.81	0.72	0.71	0.99	1	1.02	1.01
512	0.81	0.81	0.71	0.71	1	1	1.01	1.01
513	0.82	0.81	0.72	0.7	1	1	1.01	1.01
514	0.81	0.81	0.72	0.7	1	1	1.01	1.02
515	0.81	0.81	0.71	0.71	0.99	1	1.01	1.01
516	0.81	0.81	0.71	0.7	1	1	1.01	1.01
517	0.81	0.81	0.71	0.7	1	1	1.02	1.01
518	0.82	0.81	0.71	0.7	1	1	1.02	1.01
519	0.81	0.81	0.72	0.7	1	1	1.01	1.01
520	0.81	0.81	0.71	0.7	0.99	1	1.01	1.01
521	0.81	0.81	0.71	0.7	0.99	1	1.02	1.01
522	0.81	0.81	0.71	0.7	1	1	1.01	1.01
523	0.81	0.81	0.71	0.7	0.99	1	1.02	1.01
524	0.81	0.81	0.71	0.7	1	1	1.01	1.01
525	0.81	0.81	0.71	0.7	1	1	1.02	1.01
526	0.81	0.81	0.7	0.69	0.99	1	1.01	1.01
527	0.81	0.8	0.71	0.69	1	1	1.01	1.01
528	0.81	0.8	0.71	0.7	1	1	1.01	1.01
529	0.81	0.8	0.7	0.7	0.99	1	1.02	1.01
530	0.81	0.81	0.71	0.7	1	1	1.01	1.01
531	0.8	0.8	0.71	0.69	0.99	1	1.02	1.01
532	0.8	0.8	0.7	0.69	1	1	1.01	1.01
533	0.8	0.8	0.7	0.69	0.99	1	1.02	1.01
534	0.8	0.8	0.7	0.69	0.99	1	1.01	1.01
535	0.8	0.8	0.7	0.69	0.99	1	1.01	1.01
536	0.81	0.8	0.7	0.69	1	1	1.02	1.01
537	0.8	0.8	0.7	0.69	0.99	1	1.01	1.01
538	0.8	0.8	0.7	0.69	0.99	0.99	1.01	1.01
539	0.8	0.8	0.7	0.69	0.99	1	1.01	1.01
540	0.8	0.8	0.7	0.69	0.99	1	1.01	1.01
541	0.8	0.8	0.7	0.69	0.99	1	1.01	1.01
542	0.8	0.8	0.7	0.69	0.99	1	1.01	1.01
543	0.8	0.8	0.7	0.68	1	1	1.01	1.01
544	0.8	0.8	0.7	0.68	0.99	1	1.01	1.01
545	0.8	0.8	0.69	0.68	0.99	1	1.01	1.01
546	0.8	0.8	0.69	0.68	0.99	1	1.02	1.01
547	0.8	0.8	0.69	0.68	1	1	1.02	1.01
548	0.8	0.8	0.69	0.68	0.99	1	1.01	1.01
549	0.8	0.79	0.69	0.68	0.99	1	1.02	1.01
550	0.8	0.79	0.69	0.68	0.99	0.99	1.01	1.02
551	0.79	0.79	0.69	0.68	0.99	1	1.02	1.01
552	0.8	0.79	0.69	0.68	0.99	1	1.01	1.01
553	0.8	0.79	0.69	0.68	0.99	1	1.02	1.01
554	0.79	0.79	0.69	0.68	0.99	1	1.01	1.01
555	0.79	0.79	0.69	0.67	0.99	1	1.01	1.01
556	0.79	0.79	0.69	0.68	0.99	1	1.01	1.01
557	0.79	0.79	0.69	0.67	0.99	1	1.02	1.01
558	0.79	0.79	0.69	0.67	0.99	1	1.01	1.01
559	0.79	0.79	0.69	0.67	0.99	0.99	1.02	1.01
560	0.79	0.79	0.69	0.67	0.99	1	1.02	1.01
561	0.79	0.79	0.69	0.67	0.99	1	1.01	1.02
562	0.79	0.79	0.68	0.67	0.99	1	1.01	1.01
563	0.79	0.79	0.68	0.67	0.99	1	1.01	1.01
564	0.79	0.79	0.69	0.67	0.99	1	1.01	1.01
565	0.79	0.79	0.68	0.67	0.99	1	1.02	1.01
566	0.79	0.79	0.68	0.68	0.99	0.99	1.01	1.01
567	0.79	0.79	0.68	0.67	0.99	1	1.01	1.01
568	0.79	0.79	0.68	0.67	0.99	1	1.02	1.01
569	0.79	0.79	0.68	0.67	0.99	1	1.02	1.01
570	0.79	0.78	0.68	0.67	0.99	1	1.02	1.01
571	0.79	0.78	0.68	0.67	0.99	1	1.01	1.01
572	0.78	0.78	0.68	0.67	0.99	1	1.02	1.01
573	0.79	0.78	0.68	0.67	0.99	1	1.02	1.02
574	0.79	0.78	0.68	0.66	0.99	1	1.02	1.01
575	0.79	0.78	0.68	0.67	0.99	1	1.01	1.01
576	0.78	0.78	0.67	0.66	0.99	1	1.01	1.01
577	0.78	0.78	0.68	0.67	0.99	1	1.02	1.02
578	0.78	0.78	0.67	0.67	0.99	0.99	1.02	1.01
579	0.78	0.78	0.67	0.67	0.99	1	1.02	1.01
580	0.79	0.78	0.67	0.66	0.99	1	1.01	1.01
581	0.78	0.78	0.67	0.66	0.99	1	1.01	1.01
582	0.78	0.78	0.67	0.66	0.99	1	1.01	1.01
583	0.78	0.78	0.67	0.66	0.99	1	1.01	1.01
584	0.78	0.78	0.67	0.66	0.99	1	1.01	1.01
585	0.78	0.78	0.67	0.66	0.99	0.99	1.01	1.01
586	0.78	0.78	0.67	0.66	0.99	1	1.02	1.01
587	0.78	0.78	0.67	0.66	0.99	1	1.01	1.01
588	0.78	0.78	0.67	0.66	0.99	1	1.02	1.01
589	0.78	0.78	0.67	0.66	0.99	1	1.02	1.01
590	0.78	0.77	0.67	0.66	0.99	0.99	1.01	1.01
591	0.78	0.78	0.67	0.66	0.99	1	1.02	1.01
592	0.78	0.78	0.67	0.66	0.99	1	1.02	1.01
593	0.78	0.77	0.67	0.66	0.99	0.99	1.01	1.01
594	0.77	0.78	0.66	0.65	0.99	0.99	1.02	1.01
595	0.78	0.77	0.67	0.66	0.99	1	1.01	1.01
596	0.78	0.78	0.66	0.65	0.99	1	1.02	1.01
597	0.78	0.77	0.67	0.66	0.99	1	1.01	1.01
598	0.78	0.77	0.66	0.65	0.99	0.99	1.01	1.01
599	0.78	0.77	0.66	0.65	0.99	1	1.01	1.02
600	0.77	0.77	0.66	0.65	0.99	1	1.02	1.01
601	0.78	0.77	0.66	0.65	0.99	1	1.01	1.01
602	0.78	0.77	0.66	0.65	0.99	1	1.02	1.01
603	0.77	0.77	0.66	0.65	0.99	1	1.01	1.01
604	0.77	0.77	0.66	0.65	0.99	1	1.01	1.01
605	0.78	0.77	0.66	0.65	0.99	1	1.01	1.01
606	0.77	0.77	0.66	0.65	0.99	1	1.02	1.01
607	0.77	0.77	0.66	0.65	0.99	1	1.02	1.01
608	0.77	0.77	0.66	0.65	0.99	0.99	1.02	1.01
609	0.77	0.77	0.66	0.65	0.99	0.99	1.02	1.01
610	0.77	0.77	0.66	0.65	0.99	1	1.02	1.01
611	0.77	0.77	0.66	0.65	0.99	0.99	1.01	1.01
612	0.77	0.77	0.66	0.65	0.99	1	1.01	1.01
613	0.77	0.77	0.66	0.65	0.99	1	1.02	1.01
614	0.77	0.77	0.66	0.65	0.99	0.99	1.02	1.01
615	0.77	0.77	0.66	0.65	0.99	1	1.01	1.01
616	0.77	0.77	0.65	0.65	0.99	0.99	1.02	1.01
617	0.77	0.76	0.65	0.64	0.99	0.99	1.01	1.01
618	0.77	0.77	0.66	0.64	0.99	1	1.01	1.01
619	0.77	0.76	0.66	0.65	0.99	1	1.01	1.01
620	0.77	0.76	0.65	0.64	0.99	0.99	1.02	1.01
621	0.77	0.77	0.65	0.64	0.99	1	1.01	1.01
622	0.77	0.76	0.65	0.64	0.99	0.99	1.02	1.01
623	0.77	0.76	0.65	0.64	0.99	0.99	1.02	1.01
624	0.77	0.76	0.65	0.64	0.99	1	1.02	1.01
625	0.77	0.76	0.65	0.64	0.99	0.99	1.01	1.01
626	0.77	0.76	0.65	0.64	0.99	0.99	1.01	1.01
627	0.77	0.76	0.65	0.64	0.99	1	1.01	1.01
628	0.77	0.76	0.65	0.64	0.99	1	1.01	1.01
629	0.77	0.76	0.65	0.64	0.99	1	1.01	1.02
630	0.76	0.76	0.65	0.64	0.99	1	1.01	1.01
631	0.76	0.76	0.65	0.64	0.99	0.99	1.02	1.01
632	0.76	0.76	0.65	0.64	0.99	1	1.01	1.01
633	0.76	0.76	0.65	0.64	0.99	1	1.02	1.01
634	0.76	0.76	0.65	0.64	0.99	0.99	1.02	1.01
635	0.76	0.76	0.65	0.64	0.99	0.99	1.02	1.01
636	0.77	0.76	0.65	0.64	0.99	1	1.02	1.01
637	0.76	0.76	0.65	0.64	0.99	0.99	1.02	1.01
638	0.76	0.76	0.64	0.64	0.99	0.99	1.02	1.01
639	0.76	0.76	0.65	0.63	0.99	1	1.02	1.01
640	0.76	0.76	0.64	0.64	0.99	1	1.01	1.01
641	0.76	0.76	0.64	0.64	0.99	1	1.02	1.01
642	0.76	0.76	0.65	0.63	0.99	0.99	1.02	1.01
643	0.76	0.76	0.64	0.64	0.99	0.99	1.02	1.01
644	0.76	0.76	0.64	0.63	0.99	0.99	1.02	1.01
645	0.76	0.76	0.64	0.63	0.99	0.99	1.01	1.01

## Sheet: Fig. 2F
Log [Mn2+]	IND Mn/DMSO		IND Mn/EFV
-8.52288	1.03	1.04	1.03	1.03
-8	1.03	1.04	1.03	1.04
-7.52288	1.01	1.04	1.03	1.03
-7	1.04	1.03	1.03	1.02
-6.52288	1.04	1.03	1.01	1.02
-6	1.02	1.03	1.01	1
-5.52288	1.02	1.03	0.99	0.99
-5	1.02	1.01	0.97	0.98
-4.52288	0.99	1	0.93	0.94
-4	0.95	0.94	0.84	0.86
-3.52288	0.88	0.88	0.78	0.76
-3	0.76	0.76	0.65	0.64

## Sheet: Fig, 2G
Log [Cd2+]		WT DMSO		WT EFV			A391T DMSO		A391T EFV			V33M DMSO		V33M EFV			G38R DMSO		G38R EFV			C113S DMSO		C113S EFV			G204C DMSO		G204C EFV			S335T DMSO		S335T EFV
-7.5		119	125	209	188		288	225	242	280		68	107	251	222		94	101	141	138		121	126	145	121		118	101	184	158		52	45	53	61
-6.52		183	186	476	439		309	266	353	385		169	156	467	439		124	115	189	191		122	103	170	181		146	130	344	339		55	52	98	99
-6		258	271	640	601		281	267	493	420		298	305	623	554		125	123	250	249		117	128	204	186		154	171	512	432		57	65	94	101
-5.52		409	403	997	940		323	245	902	925		423	401	888	891		167	155	316	327		115	146	298	286		163	221	750	747		55	64	151	190
-5		538	532	1463	1318		419	447	1252	1228		596	612	1351	1354		201	212	508	456		163	169	446	394		255	323	1227	1192		85	67	354	339
-4.52		597	651	1707	1691		534	483	1554	1434		663	672	1656	1721		227	263	705	735		192	202	548	558		359	366	1484	1478		78	78	498	540
-4		661	690	1817	1859		513	542	1542	1570		675	711	1860	1683		263	293	783	791		201	208	616	604		314	350	1674	1716		105	123	601	644
-3.52		639	656	1794	1691		612	535	1517	1562		623	714	1701	1722		240	278	759	686		182	206	585	577		286	307	1724	1600		132	131	593	705

## Sheet: Fig. 3D
Chimeras	Human	Fish	HFH	FHF	HHF	FHH	NH-FHF	NF-HHF	NH-Fish	NF-Human
% Potentiation of 100uM Cd by 20uM EFV	162.918	-16.5078	-11.1498	37.2671	283.991	73.1574	64.5795	678.014	-5.43311	177.331
	169.277	-20.7191	-80.2632	60.122	288.35	-27.8447	87.3693	260.661	-2.47841	209.444
	190.018	-23.7697	-66.4723	53.9973	280.053			342.029
	232.524	-1.38519						198.851
	178.077	-4.34363
	225.619	5.22743
	279.391	10.2749
	246.044	8.72203
	169.085	-3.31294
	192.593	7.0654
	280
	254.105
	158.571
	228.333
	251.496
	201.804
	223.517
	256.746

[truncated: 15 more sheets: Fig. 4B, Fig. 4C, Fig. 5B, Fig. 6A, Fig. 6B, Fig. S1A, Fig. S1B, Fig. S3A, Fig. S3B, Fig. S3C, Fig. S3D, Fig. S3E, Fig. S5, Fig. S7A, Fig. S7B]
